# Supplementary material for: Identification and characterization of mouse otic sensory lineage genes
Source: Front Cell Neurosci. 2015 Mar 19;9:79. doi: 10.3389/fncel.2015.00079 (PMC4365716; doi:10.3389/fncel.2015.00079)
Supplement: Supplementary file 2 [file DataSheet1.ZIP]

Archive with 3 entries (2 files):
- Supplemental File 1.xlsx
- __MACOSX/
- __MACOSX/._Supplemental File 1.xlsx
