# Supplementary material for: Identification and characterization of mouse otic sensory lineage genes
Source: Front Cell Neurosci. 2015 Mar 19;9:79. doi: 10.3389/fncel.2015.00079 (PMC4365716; doi:10.3389/fncel.2015.00079)
Supplement: Supplementary file 2 [file DataSheet1.ZIP › Supplemental File 1.xlsx]

## Sheet: QuantileNormalizedDataMatrix
		Sample Quantile-Normalized log2-Transformed Probe Intensity Values															Group Averages and Standard Deviations										Max Non-Otic	OV vs. Embryo				OV vs. Periotic				OV vs Max Non-Otic Ranking			Perotic vs. Embryo			HC vs. Embryo				HC vs. Periotic
PROBE_ID	SYMBOL	Sample Embryo_1.AVG_Signal	Sample Embryo_2.AVG_Signal	Sample Embryo_3.AVG_Signal	Sample OV_1.AVG_Signal	Sample OV_2.AVG_Signal	Sample OV_3.AVG_Signal	Sample Periotic_1.AVG_Signal	Sample Periotic_2.AVG_Signal	Sample Periotic_3.AVG_Signal	Sample SC_A.AVG_Signal	Sample SC_B.AVG_Signal	Sample HC_A.AVG_Signal	Sample HC_C.AVG_Signal	Sample HC_D.AVG_Signal	Sample HC_B.AVG_Signal	OV Average	OV SD	Embryo Average	Embryo SD	Periotic Average	Periotic SD	SC Average	SC SD	HC Average	HC SD	Average	q value	Fold Δ (abs)	Fold Δ	Regulation	q value	Fold Δ (abs)	Fold Δ	Regulation	Fold Δ	OV Rank	q value	Fold Δ (abs)	Regulation	Sig Reg? (q < 0.05)	q value	Fold Δ (abs)	Fold Δ	Regulation	q value	Fold Δ (abs)	Fold Δ	Regulation
ILMN_1217077	Oc90	7.067	7.0162	7.02665	10.9013	11.4244	10.5953	6.66229	7.02048	6.88752	14.0306	14.1679	12.7276	12.3269	10.9282	13.0314	10.9737	0.419247	7.03662	0.0268258	6.85676	0.181067	14.0993	0.097095	12.2535	0.929451	7.03662	2.08e-09	15.3168	15.3168	up	3.83e-11	17.3504	17.3504	up	15.3168	1	0.50591	1.13277	down	no	9.38e-07	37.1915	37.1915	up	4.9e-07	42.1295	42.1295	up
ILMN_2822825	Fbxo2	6.96191	6.84593	7.103	10.7904	10.9217	10.9101	6.90639	6.88102	7.22452	14.6771	14.747	15.1699	14.9554	15.0217	14.3371	10.874	0.0726902	6.97028	0.128739	7.00397	0.191416	14.7121	0.0494098	14.871	0.36708	7.00397	3.08e-11	14.9675	14.9675	up	1.74e-12	14.622	14.622	up	14.622	2	0.945573	1.02363	up	no	1.26e-10	238.979	238.979	up	7.6e-11	233.462	233.462	up
ILMN_2823980	Lmx1a	7.02674	7.15355	7.02271	11.0317	11.0425	11.1338	7.4836	7.70848	7.61353	8.70397	8.7519	7.85152	7.58788	7.22723	8.13847	11.0693	0.0561136	7.06767	0.0744033	7.60187	0.112892	8.72794	0.0338916	7.70128	0.387857	7.60187	1.82e-11	16.0186	16.0186	up	0.000338	11.0615	11.0615	up	11.0615	3	0.00500592	1.44814	up	yes	0.0136849	1.55144	1.55144	up	0.70697	1.07133	1.07133	up
ILMN_2671165	Krt1-23	7.02457	6.86644	6.81981	10.3586	9.92495	10.4723	6.66256	6.71376	6.4729	9.57833	10.0226	7.73886	7.50728	7.88726	7.60484	10.252	0.288856	6.90361	0.107322	6.61641	0.126888	9.80049	0.31418	7.68456	0.165144	6.90361	2.04e-09	10.1849	10.1849	up	1.32e-11	12.4283	12.4283	up	10.1849	4	0.179401	1.22027	down	no	0.000129	1.71826	1.71826	up	9.12e-06	2.09674	2.09674	up
ILMN_2690603	Spp1	6.45733	7.03684	6.62812	9.96409	9.64296	10.3086	6.84675	6.76273	7.067	6.71102	6.69719	6.63697	6.80882	7.83367	7.19257	9.97188	0.332888	6.70743	0.297784	6.89216	0.157136	6.7041	0.0097737	7.11801	0.530636	6.89216	8.62e-09	9.60946	9.60945	up	1.67e-10	8.45452	8.45451	up	8.45451	5	0.630561	1.13661	up	no	0.222568	1.32922	1.32922	up	0.490251	1.16946	1.16946	up
ILMN_2941790	Cldn6	10.5092	9.72672	10.5729	13.1029	13.164	13.2787	9.09761	8.79482	9.20872	12.3687	12.2843	10.8366	11.3788	11.1502	11.2476	13.1819	0.0892169	10.2696	0.471221	9.03372	0.214216	12.3265	0.0597265	11.1533	0.230987	10.2696	3.69e-08	7.52811	7.5281	up	1.74e-12	17.7306	17.7306	up	7.5281	6	0.000808	2.35525	down	yes	0.00378706	1.84509	1.84509	up	2.48e-07	4.34566	4.34566	up
ILMN_1236758	1600023A02Rik (Wfdc2)	10.9487	10.7013	10.487	13.6341	13.6802	13.29	9.47664	9.58648	9.11452	14.7719	14.4343	12.0981	12.7227	11.9755	12.8758	13.5348	0.213203	10.7123	0.231085	9.39255	0.246962	14.6031	0.238786	12.418	0.447423	10.7123	5.33e-09	7.07359	7.0736	up	4.29e-12	17.6577	17.6577	up	7.0736	7	3.64e-05	2.49629	down	yes	5.5e-05	3.26192	3.26191	up	4.11e-07	8.14268	8.14267	up
ILMN_1248843	Gata3	8.65911	8.53708	8.45553	11.2946	11.2716	11.5285	8.27409	8.42204	8.26447	13.1529	12.9487	12.4435	12.6779	12.4225	13.0284	11.3649	0.142122	8.55057	0.102461	8.3202	0.0883277	13.0508	0.144439	12.6431	0.28178	8.55057	1.49e-09	7.03402	7.03401	up	6.29e-12	8.25188	8.25188	up	7.03401	8	0.293532	1.17314	down	no	3.2e-09	17.0596	17.0596	up	1.07e-09	20.0132	20.0133	up
ILMN_2945030	Col9a2	7.22039	7.30969	7.33454	9.98466	9.98548	10.251	7.39711	7.00797	7.42128	13.9524	13.902	13.0567	13.6223	13.3046	13.2355	10.0737	0.153509	7.28821	0.060032	7.27545	0.231965	13.9272	0.03567	13.3048	0.23607	7.28821	1.49e-09	6.89471	6.89471	up	9.75e-11	6.95593	6.95593	up	6.89471	9	0.981003	1.00888	down	no	1.02e-10	64.7393	64.7393	up	1.1e-10	65.3141	65.3141	up
ILMN_1212875	Arhgef19	7.27411	7.07463	6.96191	9.67836	9.75712	9.86994	6.7637	6.81119	6.88041	10.6407	11.2074	8.8252	9.2655	9.31322	9.33598	9.76847	0.0962917	7.10355	0.158096	6.81843	0.0586929	10.924	0.400698	9.18497	0.241643	7.10355	2.08e-09	6.34192	6.34193	up	4.35e-12	7.72773	7.72772	up	6.34193	10	0.186107	1.21851	down	no	3.52e-07	4.23224	4.23224	up	4.22e-08	5.15704	5.15704	up
ILMN_2947559	Rbm35a	9.93149	9.46402	9.49887	12.2916	12.4325	12.1465	8.61473	7.99939	8.54868	12.0323	11.8242	10.9946	10.2115	10.7383	10.8699	12.2902	0.143019	9.63146	0.260415	8.3876	0.337816	11.9282	0.147201	10.7036	0.344327	9.63146	6.1e-09	6.31493	6.31493	up	1.44e-11	14.9557	14.9557	up	6.31493	11	0.000224	2.36831	down	yes	0.000566	2.1025	2.10249	up	1.72e-06	4.97936	4.97936	up
ILMN_2933022	Plekhb1	6.91818	7.22612	7.21545	9.89016	10.1764	10.1866	7.4735	7.44464	7.61892	12.5872	12.5618	12.49	12.3016	12.1567	12.3942	10.0844	0.168294	7.11992	0.174792	7.51235	0.0934108	12.5745	0.0179853	12.3356	0.141914	7.51235	2.08e-09	7.80543	7.80543	up	6.3e-11	5.94651	5.94651	up	5.94651	12	0.0624775	1.31261	up	no	1.18e-10	37.161	37.161	up	5.02e-11	28.3108	28.3108	up
ILMN_1253182	Hs3st1	7.8526	7.9139	7.97462	10.3043	10.4061	10.6815	7.77418	7.81787	7.94478	12.361	12.3926	10.7092	9.92549	10.1512	10.0763	10.464	0.195137	7.91371	0.061009	7.84561	0.0886197	12.3768	0.0223538	10.2155	0.342233	7.91371	2.7e-09	5.85753	5.85752	up	7.22e-11	6.14063	6.14063	up	5.85752	13	0.841155	1.04833	down	no	5.93e-07	4.93083	4.93084	up	3.07e-07	5.16915	5.16915	up
ILMN_2593774	1190002H23Rik (Rgcc)	8.16242	8.58117	8.09144	10.9028	10.82	10.5904	7.22759	7.35972	7.26896	11.385	11.5212	10.2818	10.4744	10.6843	10.2154	10.7711	0.161834	8.27834	0.264646	7.28542	0.067583	11.4531	0.0962669	10.414	0.211054	8.27834	1.19e-08	5.62843	5.62843	up	2.27e-12	11.2017	11.2017	up	5.62843	14	0.000172	1.9902	down	yes	4.85e-07	4.39435	4.39435	up	2.94e-09	8.74565	8.74565	up
ILMN_2773918	Tbx2	7.3037	7.85471	7.31981	9.80191	9.82435	10.3285	6.65383	6.67283	6.84889	8.99136	9.26464	9.92039	9.58839	9.85073	9.45156	9.98491	0.297734	7.49274	0.313581	6.72518	0.107556	9.128	0.193239	9.70277	0.220182	7.49274	9.24e-08	5.62623	5.62623	up	4.3e-11	9.57799	9.57798	up	5.62623	15	0.00349419	1.70238	down	yes	7.03e-07	4.62685	4.62685	up	6.18e-09	7.87666	7.87666	up
ILMN_2740965	Prss8	8.1172	7.38325	7.37235	10.0975	9.94387	10.276	7.27092	7.03493	7.46287	11.0884	11.348	10.1939	10.0659	9.93822	10.0748	10.1058	0.166207	7.62427	0.426927	7.25624	0.214344	11.2182	0.183552	10.0682	0.104469	7.62427	1.45e-07	5.58482	5.58482	up	7.79e-11	7.20769	7.20769	up	5.58482	16	0.350949	1.29059	down	no	5.05e-07	5.4412	5.4412	up	4.91e-09	7.02233	7.02234	up
ILMN_1251416	Sh3gl2	7.57347	7.53333	7.33396	9.70875	9.90595	9.96732	7.57498	7.48773	7.3872	11.0243	11.0758	11.0425	10.7425	10.9809	10.7704	9.86067	0.135098	7.48025	0.128275	7.4833	0.0939709	11.0501	0.0363764	10.8841	0.149946	7.4833	3.61e-09	5.2069	5.2069	up	8.67e-11	5.19589	5.19589	up	5.19589	17	0.994309	1.00212	up	no	1.63e-09	10.5841	10.5841	up	6.04e-10	10.5617	10.5617	up
ILMN_2759344	1600023A02Rik (Wfdc2)	7.25467	7.02657	7.12206	9.80847	9.48597	9.20487	6.69275	6.86918	6.9539	10.6578	10.1379	7.89739	8.75097	8.09858	8.64563	9.49977	0.302036	7.13443	0.11455	6.83861	0.133229	10.3978	0.367657	8.34814	0.414819	7.13443	2.46e-08	5.15274	5.15274	up	4.68e-10	6.32541	6.32541	up	5.15274	18	0.170232	1.22758	down	no	0.00031	2.31934	2.31934	up	4.57e-05	2.84718	2.84717	up
ILMN_2632585	Marveld3	6.60184	6.82996	6.72247	8.97673	9.19489	8.95365	6.48747	6.5483	6.7258	9.91371	9.88917	9.08812	8.93948	9.12855	9.02346	9.04176	0.133119	6.71809	0.11412	6.58719	0.123833	9.90144	0.0173496	9.0449	0.08254	6.71809	3.82e-09	5.00603	5.00603	up	8.31e-11	5.48148	5.48148	up	5.00603	19	0.662564	1.09497	down	no	8.3e-09	5.01697	5.01697	up	3.25e-09	5.49345	5.49345	up
ILMN_2868838	Vwa2	7.51771	7.05761	7.65247	9.80093	9.50143	9.77245	7.00053	6.82271	7.02153	9.82793	9.94481	7.2065	7.63324	7.45029	7.35922	9.6916	0.165306	7.40926	0.311909	6.94825	0.109235	9.88637	0.0826509	7.41231	0.178354	7.40926	5.78e-08	4.86466	4.86466	up	3.61e-11	6.69623	6.69623	up	4.86466	20	0.0828587	1.3765	down	no	0.990896	1.00212	1.00212	up	0.00503865	1.37942	1.37942	up
ILMN_3105417	Bdnf	7.46934	7.71689	7.54589	9.6948	10.037	9.77808	7.13277	7.20116	7.44428	7.38325	7.14048	10.8275	11.0153	10.7542	10.6956	9.83662	0.178454	7.57738	0.126745	7.2594	0.163719	7.26187	0.171666	10.8231	0.13901	7.57738	8.09e-09	4.78742	4.78742	up	1.18e-10	5.96789	5.96789	up	4.78742	21	0.156943	1.24658	down	no	1.92e-09	9.48582	9.48582	up	7e-10	11.8248	11.8248	up
ILMN_3107059	Espn	8.51412	8.51297	8.51954	10.494	10.8222	10.9855	7.50439	6.99886	7.43579	8.79345	8.70846	13.1203	12.4691	13.2632	13.0354	10.7672	0.250324	8.51554	0.00350845	7.31301	0.27422	8.75095	0.0600935	12.972	0.348183	8.51554	1.19e-08	4.76233	4.76233	up	5.84e-11	10.9602	10.9602	up	4.76233	22	3.21e-05	2.30143	down	yes	4.28e-09	21.9547	21.9547	up	1.07e-09	50.5273	50.5273	up
ILMN_1243826	Plekha4	7.26939	7.22984	7.45231	9.58927	10.1788	9.97435	7.43732	7.73334	7.8584	10.3319	10.5475	8.78632	9.38782	11.6053	9.20621	9.91415	0.299349	7.31718	0.11868	7.67635	0.216249	10.4397	0.152493	9.74642	1.26461	7.67635	1.01e-08	6.05013	6.05013	up	8.07e-09	4.71676	4.71676	up	4.71676	23	0.128994	1.28269	up	no	0.00287757	5.38608	5.38608	up	0.00687372	4.19905	4.19905	up
ILMN_2982771	Fgf10	8.55852	8.45896	8.40938	10.7143	10.6843	10.7264	7.28339	7.32669	7.41761	12.5054	12.757	12.3503	12.1414	12.2299	12.3438	10.7083	0.0216697	8.47562	0.0759542	7.34257	0.0685013	12.6312	0.177915	12.2663	0.099962	8.47562	2.49e-09	4.70022	4.70022	up	1.74e-12	10.3086	10.3086	up	4.70022	24	4.29e-06	2.19322	down	yes	2.3e-10	13.8395	13.8395	up	1.93e-11	30.3531	30.3531	up
ILMN_2655795	Car4	8.69109	8.08861	8.91104	11.0098	10.3511	10.97	8.50846	8.13432	8.36164	6.59577	6.46837	6.63903	6.3605	6.46054	6.36136	10.7769	0.369327	8.56358	0.425781	8.33481	0.188504	6.53207	0.0900911	6.45536	0.131144	8.56358	2.23e-06	4.63751	4.63751	up	6.71e-09	5.43441	5.43441	up	4.63751	25	0.628115	1.17184	down	no	1.81e-06	4.3116	0.231933	down	1.08e-07	3.67935	0.271788	down
ILMN_2649456	E130201N16Rik (Prr15)	7.09267	7.26154	6.9409	9.41379	9.46568	9.05149	6.85193	6.97913	6.87096	9.8428	9.97435	9.57	9.59681	9.99036	9.80802	9.31032	0.225649	7.09837	0.160394	6.90067	0.0686099	9.90858	0.0930178	9.7413	0.197235	7.09837	2.2e-08	4.63301	4.63301	up	2.33e-10	5.31344	5.31345	up	4.63301	26	0.436889	1.14687	down	no	2.69e-08	6.24596	6.24597	up	4.63e-09	7.16329	7.16329	up
ILMN_2768087	Col6a1	7.70493	7.64644	7.62167	10.2913	9.89914	10.1939	7.70872	8.14221	7.90777	8.31344	7.93305	7.08917	7.05761	8.11928	7.02212	10.1281	0.204186	7.65768	0.0427556	7.91957	0.216981	8.12324	0.268974	7.32204	0.532198	7.91957	3.61e-09	5.54208	5.54208	up	2.27e-09	4.62207	4.62207	up	4.62207	27	0.293814	1.19905	up	no	0.281177	1.26193	0.792436	down	0.065925	1.51312	0.660888	down
ILMN_2904117	Six1	9.77808	9.72983	9.6388	11.8755	11.946	11.9221	9.14147	8.76746	9.50525	12.5215	12.027	12.2872	12.3377	12.2153	12.1829	11.9146	0.0358429	9.71557	0.070727	9.13806	0.368903	12.2742	0.349663	12.2558	0.0698916	9.71557	2.49e-09	4.59158	4.59158	up	6.36e-10	6.8519	6.8519	up	4.59158	28	0.038885	1.49228	down	yes	2.53e-09	5.81676	5.81676	up	1.66e-08	8.68021	8.6802	up
ILMN_2628178	Socs2	10.4432	9.98328	10.1964	12.3202	12.2034	12.6547	10.1501	10.0101	10.0592	12.4825	13.015	12.4621	12.6144	12.3549	12.8111	12.3928	0.234257	10.2076	0.23017	10.0731	0.0710408	12.7488	0.37651	12.5606	0.198028	10.2076	5.89e-08	4.5477	4.54771	up	4.57e-10	4.99212	4.99212	up	4.54771	29	0.699612	1.09772	down	no	1.33e-07	5.10879	5.10879	up	1.33e-08	5.60803	5.60803	up
ILMN_1251839	Myo7a	6.75484	6.82354	6.82561	8.62345	8.88872	9.55734	6.88893	6.67784	6.95656	6.84213	6.7963	11.2677	12.3106	11.2895	11.9001	9.02317	0.481244	6.80133	0.0402717	6.84111	0.145387	6.81921	0.0324036	11.692	0.505946	6.84111	6.55e-07	4.66488	4.66489	up	1.31e-07	4.53801	4.53801	up	4.53801	30	0.925616	1.02796	up	no	2.09e-08	29.6643	29.6643	up	1.44e-08	28.8575	28.8575	up
ILMN_2759144	Col2a1	9.70649	9.31097	9.53602	11.5393	11.5268	12.0166	9.35693	9.44668	9.66803	13.8835	13.4257	12.5099	13.1245	11.8037	12.2657	11.6942	0.279244	9.51783	0.198386	9.49054	0.16012	13.6546	0.323686	12.426	0.550112	9.51783	8.1e-08	4.52016	4.52016	up	3.83e-09	4.60645	4.60646	up	4.52016	31	0.95949	1.01909	down	no	2.63e-06	7.50642	7.50642	up	1.45e-06	7.64972	7.64973	up
ILMN_2620270	Slitrk6	6.88035	6.85413	6.60046	9.4086	9.1133	8.33442	6.89698	6.55134	6.51253	9.27161	8.96747	8.92489	9.04694	9.00023	9.17458	8.95211	0.554937	6.77831	0.15458	6.65362	0.211652	9.11954	0.215062	9.03666	0.104797	6.77831	3.25e-06	4.51208	4.51208	up	3.19e-07	4.91942	4.91942	up	4.51208	32	0.747641	1.09028	down	no	2.14e-08	4.78443	4.78443	up	1.65e-08	5.21635	5.21635	up
ILMN_1252399	Tbx1	8.1915	7.96005	7.96636	10.4152	10.6427	10.6019	8.29094	8.37406	8.47837	7.99755	8.47837	7.16775	7.05872	7.42005	7.40371	10.5533	0.121291	8.0393	0.131845	8.38112	0.0939149	8.23796	0.339994	7.26256	0.178199	8.38112	2.49e-09	5.7119	5.7119	up	1.86e-10	4.50696	4.50696	up	4.50696	33	0.091068	1.26735	up	no	0.000204	1.71326	0.583681	down	6.15e-06	2.17131	0.460552	down
ILMN_2762318	Ap1m2	7.36907	6.92389	6.86556	9.13651	9.30637	9.12986	6.78855	6.53224	6.82683	10.0776	10.2465	11.3842	10.942	11.0843	11.1468	9.19091	0.100044	7.05284	0.275411	6.71587	0.160179	10.162	0.119485	11.1393	0.184392	7.05284	3.84e-08	4.40173	4.40173	up	8.31e-11	5.55983	5.55983	up	4.40173	34	0.23529	1.2631	down	no	3.09e-09	16.9884	16.9884	up	2.61e-10	21.4581	21.4581	up
ILMN_1222725	Vwa2	7.62224	7.54589	7.69549	9.84373	9.6355	9.7906	7.03903	6.80893	6.97345	10.1089	10.1153	7.47294	7.57134	7.38793	7.23871	9.75661	0.108196	7.62121	0.0748038	6.94047	0.118542	10.1121	0.00446679	7.41773	0.140926	7.62121	4.78e-09	4.39358	4.39358	up	1.44e-11	7.04274	7.04274	up	4.39358	35	0.000756	1.60296	down	yes	0.129578	1.15147	0.868455	down	0.00260359	1.3921	1.3921	up
ILMN_2607813	Defcr-rs7	6.67762	6.81161	6.89075	9.37387	8.68953	8.6557	6.94695	6.52008	6.6316	6.74805	6.68815	6.50895	6.79597	6.53926	6.41533	8.90636	0.40522	6.79333	0.107735	6.69954	0.221398	6.7181	0.0423529	6.56488	0.162842	6.79333	4.01e-07	4.32602	4.32602	up	5.51e-08	4.61657	4.61657	up	4.32602	36	0.815791	1.06716	down	no	0.117538	1.17157	0.853554	down	0.436057	1.09784	0.910882	down
ILMN_2736497	Fgf10	8.33242	8.06996	8.22007	10.3427	10.1719	10.4351	7.16578	6.95758	7.45784	12.2086	12.3798	11.9472	11.8098	12.0779	12.0556	10.3165	0.133525	8.20749	0.131681	7.19373	0.251299	12.2942	0.121071	11.9726	0.122657	8.20749	8.92e-09	4.31408	4.31408	up	3.83e-11	8.71081	8.7108	up	4.31408	37	0.000167	2.01916	down	yes	5.32e-10	13.5965	13.5965	up	1.84e-10	27.4534	27.4534	up
ILMN_3009501	Kcnk1	8.34053	8.28393	8.45839	10.4856	10.462	10.4466	7.93106	7.64058	7.81294	11.5861	11.7851	11.2019	11.0699	10.9885	11.1807	10.4647	0.0196516	8.36095	0.0890051	7.79486	0.146082	11.6856	0.140721	11.1102	0.0996802	8.36095	3.61e-09	4.29835	4.29835	up	1.98e-11	6.36373	6.36373	up	4.29835	38	0.0047158	1.4805	down	yes	2.46e-09	6.72384	6.72384	up	5.7e-10	9.95467	9.95467	up
ILMN_2634167	Cldn3	7.03801	7.03266	7.16578	9.04273	9.23362	9.25879	6.85527	6.75678	6.9345	11.5616	11.511	10.0399	10.1195	10.2771	10.2472	9.17838	0.118149	7.07882	0.0753626	6.84885	0.0890345	11.5363	0.0358065	10.1709	0.110905	7.07882	5.6e-09	4.28579	4.28579	up	8.59e-11	5.0264	5.0264	up	4.28579	39	0.279402	1.17281	down	no	1.15e-09	8.52748	8.52748	up	3.61e-10	10.0011	10.0011	up
ILMN_2759142	Col2a1	10.0788	10.0174	10.1296	12.0107	12.0725	12.387	9.99036	9.96049	10.1854	14.0566	13.875	12.9413	13.6714	12.4147	13.1479	12.1567	0.201784	10.0753	0.0561973	10.0454	0.122142	13.9658	0.128421	13.0438	0.519926	10.0753	1.35e-08	4.23226	4.23227	up	1.22e-09	4.32076	4.32076	up	4.23227	40	0.943492	1.02091	down	no	1.17e-06	7.82765	7.82765	up	7.55e-07	7.99132	7.99132	up
ILMN_1223949	Cldn4	9.09644	8.87803	9.12285	11.2208	11.0063	11.0824	8.4503	7.81505	8.16754	11.3832	11.4684	9.25399	9.13134	9.54641	9.74865	11.1032	0.108738	9.03244	0.134373	8.1443	0.318263	11.4258	0.0602649	9.4201	0.279804	9.03244	8.77e-09	4.20095	4.20095	up	1.44e-10	7.77509	7.77508	up	4.20095	41	0.00133066	1.85079	down	yes	0.0520361	1.30827	1.30827	up	8.19e-05	2.42133	2.42133	up
ILMN_1232884	Sphk1	7.71318	7.94116	7.88565	9.93713	10.5182	10.0486	8.18214	8.27526	7.94554	10.5057	11.0607	9.59287	9.38134	9.84635	9.48052	10.168	0.308404	7.84667	0.118885	8.13431	0.169982	10.7832	0.392436	9.57527	0.200315	8.13431	3.23e-08	4.99795	4.99795	up	1.84e-08	4.0945	4.0945	up	4.0945	42	0.217856	1.22065	up	no	5.36e-07	3.31407	3.31407	up	2.23e-06	2.71501	2.71501	up
ILMN_2691014	6330403N15Rik (Khlh14)	7.01954	7.02723	7.26688	8.76552	8.96546	9.67064	6.67658	6.79417	6.7607	9.39273	9.13399	8.69133	8.97076	9.33028	9.36195	9.13387	0.475481	7.10455	0.140634	6.74382	0.060585	9.26336	0.182953	9.08858	0.318768	7.10455	2.03e-06	4.08214	4.08214	up	2.84e-08	5.24177	5.24177	up	4.08214	43	0.0675933	1.28408	down	no	1.66e-06	3.95597	3.95597	up	2.06e-07	5.07976	5.07976	up
ILMN_2846148	Prss8	8.00022	7.4929	7.74883	9.68791	9.79814	9.79858	7.48601	7.07018	7.40628	10.7695	10.6304	9.77064	10.0505	9.47664	9.9705	9.76154	0.0637655	7.74732	0.253664	7.32082	0.220694	10.6999	0.0983281	9.81706	0.255648	7.74732	4.1e-08	4.03964	4.03964	up	1.82e-10	5.42912	5.42912	up	4.03964	44	0.119739	1.34396	down	no	9.96e-07	4.19813	4.19813	up	1.02e-07	5.64213	5.64213	up
ILMN_1222853	Cdh3	7.4913	7.75529	7.7664	9.44828	9.67506	9.92991	6.83627	6.918	7.08862	8.68108	8.77932	7.14085	7.57314	7.49323	7.22612	9.68441	0.240952	7.671	0.155719	6.94763	0.128754	8.7302	0.0694676	7.35834	0.207462	7.671	6.79e-08	4.03737	4.03737	up	1.1e-10	6.66582	6.66582	up	4.03737	45	0.000988	1.65103	down	yes	0.0690206	1.242	0.805155	down	0.0167492	1.32933	1.32933	up
ILMN_1249766	Gbx2	10.5182	10.3682	10.386	12.8503	12.8824	13.1029	10.9581	11.0824	10.7687	6.57865	6.64719	6.45922	6.4933	6.41858	6.57187	12.9452	0.137535	10.4241	0.0819946	10.9364	0.157968	6.61292	0.0484621	6.48574	0.0650357	10.9364	2.45e-09	5.74016	5.74016	up	1.34e-09	4.02463	4.02464	up	4.02464	46	0.010413	1.42626	up	yes	1.26e-10	15.3311	0.065227	down	5.9e-11	21.866	0.0457331	down
ILMN_3007428	Sox9	8.70094	8.35591	8.80851	10.4893	10.4459	11.0884	8.42836	8.74962	8.84094	9.81894	9.96409	9.15357	9.18319	9.00219	9.30056	10.6746	0.359083	8.62179	0.236456	8.67297	0.216705	9.89151	0.102634	9.15988	0.122799	8.67297	6.4e-07	4.149	4.149	up	8.03e-08	4.00438	4.00438	up	4.00438	47	0.927606	1.03612	up	no	0.00383086	1.45205	1.45205	up	0.00485317	1.40144	1.40144	up
ILMN_2943176	Klhl8	7.45855	7.2271	7.41967	9.62663	9.55283	10.0491	7.71057	7.82516	7.72848	8.61816	8.5065	8.24784	8.239	8.08962	8.58206	9.74287	0.2678	7.36844	0.123941	7.75474	0.061646	8.56233	0.0789563	8.28963	0.208029	7.75474	1.49e-08	5.18529	5.18529	up	5.15e-09	3.96722	3.96722	up	3.96722	48	0.0428609	1.30703	up	yes	8.81e-05	1.89367	1.89367	up	0.00259486	1.44883	1.44883	up
ILMN_1257070	Tcfcp2l3	7.86034	7.96498	7.80729	9.89803	9.96553	9.72622	7.66006	6.99737	7.64852	9.93059	9.81652	8.63945	9.03237	8.89273	8.78214	9.86326	0.12339	7.87754	0.0802382	7.43532	0.379319	9.87355	0.0806597	8.83667	0.166643	7.87754	8.96e-09	3.96062	3.96062	up	5.27e-09	5.38127	5.38127	up	3.96062	49	0.14505	1.35869	down	no	2.2e-05	1.94414	1.94414	up	2.27e-05	2.64149	2.64149	up
ILMN_2925872	Ap1m2	7.53694	7.3872	7.22691	9.43618	9.30398	9.35228	6.80945	6.80447	7.13267	9.85586	9.56295	10.4824	10.6659	9.68095	10.252	9.36414	0.0668945	7.38368	0.155042	6.91553	0.188068	9.7094	0.207119	10.2703	0.427838	7.38368	1.19e-08	3.9462	3.9462	up	1.03e-10	5.45891	5.45891	up	3.9462	50	0.0359365	1.38333	down	yes	5.05e-07	7.39542	7.39542	up	1.04e-07	10.2303	10.2303	up
ILMN_2619877	Ap1m2	7.1035	6.9852	7.20232	8.98484	8.93809	9.28355	6.75096	6.66157	6.93743	9.18709	9.08312	9.84979	10.3599	8.88807	9.88363	9.06883	0.187417	7.09701	0.108704	6.78332	0.14075	9.13511	0.0735172	9.74535	0.61716	7.09701	2.54e-08	3.92262	3.92262	up	4.5e-10	4.87536	4.87536	up	3.92262	51	0.14181	1.24288	down	no	1.01e-05	6.26946	6.26946	up	2.94e-06	7.79221	7.79221	up
ILMN_2749011	Ap1m2	6.68422	6.66581	6.88964	8.68446	8.78595	8.68228	6.74975	6.74214	6.61145	9.32634	9.5524	10.6897	10.5428	10.1964	10.5636	8.71756	0.0592306	6.74656	0.124257	6.70111	0.0777475	9.43937	0.159851	10.4981	0.21136	6.74656	8.77e-09	3.92042	3.92042	up	2.1e-10	4.04587	4.04587	up	3.92042	52	0.911404	1.032	down	no	2.08e-09	13.469	13.469	up	7.43e-10	13.9	13.9	up
ILMN_1259388	Col6a1	7.3638	7.27092	7.55323	9.5546	9.35529	9.65382	7.40482	7.66035	7.62512	7.45118	7.2801	7.01186	6.88221	7.49815	6.88149	9.52124	0.152037	7.39598	0.14388	7.56343	0.138487	7.36564	0.120976	7.06843	0.292964	7.56343	1.16e-08	4.36279	4.36279	up	1.61e-09	3.88471	3.88472	up	3.88472	53	0.561982	1.12307	up	no	0.106909	1.25489	0.796884	down	0.0180211	1.40932	0.709561	down
ILMN_2663281	2310045A20Rik	7.28278	7.30124	6.94234	9.17499	9.05494	9.31559	7.07553	7.32819	7.29834	10.008	10.0505	9.19225	8.71522	9.23052	9.02987	9.18184	0.130455	7.17545	0.202094	7.23402	0.138066	10.0292	0.0300329	9.04196	0.234551	7.23402	3.04e-08	4.01775	4.01775	up	1.35e-09	3.85791	3.85791	up	3.85791	54	0.899347	1.04143	up	no	1.03e-06	3.6465	3.6465	up	4.92e-07	3.50143	3.50143	up
ILMN_2653328	Il28ra	7.22691	7.09939	7.38793	9.13563	9.08581	9.29925	6.94933	6.80045	7.00041	9.7885	9.98816	8.26193	8.39908	8.73577	8.40667	9.17356	0.111663	7.23808	0.144594	6.91673	0.103891	9.88833	0.141176	8.45086	0.201246	7.23808	1.83e-08	3.82508	3.82508	up	1.18e-10	4.77941	4.77941	up	3.82508	55	0.129349	1.24949	down	no	1.07e-05	2.31785	2.31785	up	7.86e-07	2.89614	2.89614	up
ILMN_2989204	Gm266	7.58587	7.57736	8.12009	9.22998	9.33909	10.2952	7.17153	7.01428	8.32739	8.14695	8.22329	8.42876	8.34749	8.22832	8.1568	9.62143	0.586051	7.76111	0.31092	7.5044	0.717054	8.18512	0.053977	8.29034	0.12125	7.76111	4.71e-05	3.63087	3.63087	up	5.95e-05	4.33798	4.33798	up	3.63087	56	0.756697	1.19475	down	no	0.00928264	1.44316	1.44316	up	0.02606	1.72422	1.72421	up
ILMN_2627179	Ell3	7.5783	7.23887	7.5281	9.27874	9.37131	9.264	7.0853	7.15253	7.06668	8.21388	8.33267	8.06551	8.23343	7.86925	7.83007	9.30468	0.0581695	7.44842	0.183207	7.1015	0.0451606	8.27327	0.0840015	7.99956	0.186857	7.44842	3.04e-08	3.62068	3.62068	up	7.22e-11	4.60492	4.60492	up	3.62068	57	0.100927	1.27184	down	no	0.00390979	1.46525	1.46525	up	3.36e-05	1.86356	1.86356	up
ILMN_1227260	Lad1	6.72059	6.41472	6.70948	8.41914	8.48884	8.45958	6.55126	6.40678	6.68308	8.32151	8.93024	7.25189	7.07886	7.24962	7.09522	8.45585	0.0350002	6.61493	0.173472	6.54704	0.1382	8.62588	0.430434	7.1689	0.0947619	6.61493	2.68e-08	3.58239	3.58239	up	7.93e-10	3.755	3.755	up	3.58239	58	0.874298	1.04818	down	no	0.00114615	1.46812	1.46812	up	0.000251	1.53886	1.53886	up
ILMN_1228093	3110043J09Rik	7.26272	7.09332	7.2886	8.92408	9.03059	9.17918	7.13091	7.04083	7.11275	9.11224	9.48296	7.87996	7.79329	7.87957	7.98868	9.04462	0.128131	7.21488	0.106066	7.09483	0.0476403	9.2976	0.262136	7.88538	0.0800318	7.21488	2.46e-08	3.55471	3.55471	up	5.58e-10	3.86317	3.86317	up	3.55471	59	0.670502	1.08677	down	no	0.000107	1.59162	1.59162	up	1.26e-05	1.72973	1.72973	up
ILMN_3156246	Cdh3	8.30732	8.45217	8.16096	9.88854	10.1069	10.28	7.31981	7.22255	7.51899	9.31322	9.63839	7.955	8.01752	8.39569	7.92654	10.0918	0.196159	8.30682	0.145602	7.35378	0.151114	9.47581	0.229928	8.07369	0.218007	8.30682	1.12e-07	3.44615	3.44615	up	7.8e-11	6.67155	6.67155	up	3.44615	60	9.68e-05	1.93594	down	yes	0.17419	1.17538	0.85079	down	0.000629	1.64708	1.64708	up
ILMN_1228141	Neurod1	7.72606	7.88758	7.54837	9.53914	9.658	9.31831	7.5238	7.5108	7.88395	6.35047	6.31753	6.51825	6.18804	6.45068	6.52999	9.50515	0.172376	7.72067	0.16967	7.63951	0.211785	6.334	0.0232916	6.42174	0.15967	7.72067	1.09e-07	3.44494	3.44495	up	1.06e-08	3.64428	3.64428	up	3.44495	61	0.854537	1.05786	down	no	3.94e-06	2.46046	0.406429	down	7.43e-06	2.32587	0.429946	down
ILMN_2662602	Mylk	7.31802	7.16055	7.21704	9.2341	9.00996	9.86032	7.77025	7.45498	7.52906	7.94116	7.79523	7.31662	6.89409	7.34	7.3903	9.36813	0.440743	7.23187	0.0797771	7.58476	0.164851	7.8682	0.103186	7.23525	0.229509	7.58476	5.71e-07	4.3962	4.3962	up	8.23e-07	3.44227	3.44228	up	3.44228	62	0.0910372	1.27712	up	no	0.987336	1.00235	1.00235	up	0.0524319	1.27413	0.78485	down
ILMN_2685769	AW555464	9.7859	9.45944	9.47309	11.2643	11.2523	11.4849	9.19663	9.28709	9.27979	11.0618	11.0864	10.5286	10.634	10.3516	10.6427	11.3338	0.130964	9.57281	0.184666	9.2545	0.0502529	11.0741	0.0174493	10.5393	0.135401	9.57281	9.64e-08	3.38929	3.38929	up	2.57e-10	4.22601	4.22601	up	3.38929	63	0.145316	1.24687	down	no	3.39e-05	1.95403	1.95403	up	6.46e-07	2.43642	2.43642	up
ILMN_2773169	Grb7	10.3599	9.97093	10.0659	11.7319	11.9928	11.946	8.93386	8.23457	8.94934	11.1307	11.2027	9.76756	10.2373	10.1174	10.4152	11.8902	0.139143	10.1322	0.202813	8.70592	0.408279	11.1667	0.0509018	10.1344	0.273441	10.1322	1.36e-07	3.3823	3.3823	up	3.77e-10	9.09024	9.09024	up	3.3823	64	9.99e-05	2.68759	down	yes	0.993556	1.00149	1.00149	up	7.36e-05	2.69158	2.69158	up
ILMN_2602125	Acrbp	7.24088	7.21389	7.49533	8.87228	9.20189	9.14703	7.22663	7.21162	7.18752	7.66719	7.67656	7.29373	7.79071	7.2618	7.3243	9.07373	0.176607	7.3167	0.155283	7.20859	0.0197311	7.67187	0.00662276	7.41763	0.250024	7.3167	1.12e-07	3.38002	3.38002	up	1.73e-09	3.64304	3.64304	up	3.38002	65	0.738012	1.07782	down	no	0.605441	1.07247	1.07247	up	0.221861	1.15592	1.15592	up
ILMN_2737903	Fgd2	6.90852	7.08917	7.33973	9.10098	8.76862	8.71259	7.10797	6.84118	7.14098	9.80707	9.77574	9.97197	10.5874	10.4223	9.90047	8.86073	0.209936	7.11247	0.216551	7.03004	0.164389	9.79141	0.0221537	10.2205	0.336423	7.11247	3.81e-07	3.35953	3.35953	up	1.18e-08	3.55706	3.55706	up	3.35953	66	0.852379	1.0588	down	no	1.03e-07	8.6223	8.6223	up	3.49e-08	9.12928	9.12928	up
ILMN_2725414	Cd9	8.36094	8.44238	8.44887	10.4556	9.93101	10.1106	8.67509	8.28887	8.29394	12.5788	12.3202	11.7622	11.261	11.0491	11.7692	10.1658	0.26663	8.4174	0.0489998	8.4193	0.221536	12.4495	0.182883	11.4604	0.363031	8.4193	2.26e-07	3.35974	3.35974	up	1.02e-07	3.35532	3.35532	up	3.35532	67	0.996346	1.00132	up	no	9.5e-08	8.24182	8.24182	up	1.07e-07	8.23098	8.23098	up
ILMN_1219471	Mylk	7.45333	7.17022	7.1445	9.38321	9.17062	9.80473	7.63762	7.76182	7.77111	8.28959	8.36278	7.68543	7.11821	8.50229	7.49703	9.45285	0.322742	7.25602	0.171359	7.72352	0.0745331	8.32619	0.0517567	7.70074	0.584111	7.72352	1.09e-07	4.58473	4.58473	up	8.43e-08	3.31575	3.31575	up	3.31575	68	0.020977	1.38271	up	yes	0.198455	1.36105	1.36105	up	0.956346	1.01591	0.984336	down
ILMN_1230599	AW046396	8.78484	8.58426	8.79114	10.499	10.4203	10.6746	8.86176	8.87991	8.76932	9.70834	9.91371	8.80925	8.29998	10.3837	8.67402	10.5313	0.13022	8.72008	0.117664	8.83699	0.05931	9.81102	0.145214	9.04174	0.920213	8.83699	3.04e-08	3.50936	3.50936	up	3.26e-09	3.23618	3.23618	up	3.23618	69	0.689549	1.08441	up	no	0.550444	1.24977	1.24977	up	0.71723	1.15248	1.15248	up
ILMN_1257987	Slc7a3	7.35778	7.15439	7.56025	8.97774	8.93064	9.22344	7.29173	7.16547	7.36001	8.17215	7.8388	7.87462	8.03538	7.94994	7.90961	9.04394	0.157229	7.35747	0.202929	7.27241	0.0986969	8.00547	0.235719	7.94239	0.0692121	7.35747	2.54e-07	3.21867	3.21867	up	3.83e-09	3.41417	3.41417	up	3.21867	70	0.830149	1.06074	down	no	0.000927	1.49995	1.49995	up	6.42e-05	1.59105	1.59105	up
ILMN_3098069	Trpm3	6.59047	6.73048	6.68037	8.55667	8.4754	8.32698	6.86891	6.84008	6.67533	9.64478	9.9705	8.61206	9.15229	8.7817	8.93809	8.45302	0.11647	6.66711	0.0709413	6.79477	0.104438	9.80764	0.230317	8.87103	0.229963	6.79477	2.11e-08	3.44836	3.44836	up	5.15e-09	3.15633	3.15633	up	3.15633	71	0.648956	1.09252	up	no	1.09e-07	4.60731	4.60731	up	1.2e-07	4.21713	4.21713	up
ILMN_2669164	Arg2	6.56727	6.68707	6.54219	8.02055	8.12009	8.60619	6.39481	6.49875	6.7324	8.00789	8.21622	8.01194	7.24872	7.5408	7.67076	8.24894	0.313362	6.59884	0.07743	6.54199	0.1729	8.11206	0.147307	7.61806	0.316384	6.59884	9.9e-07	3.13856	3.13856	up	1.7e-07	3.26471	3.26471	up	3.13856	72	0.892095	1.04019	down	no	0.000223	2.02681	2.02681	up	0.00017	2.10828	2.10828	up
ILMN_2781721	Rab25	7.22561	6.79531	6.91734	8.54191	8.47933	8.78214	6.75074	6.77569	6.6968	10.2213	10.3279	10.251	10.2611	9.77934	9.94695	8.60113	0.159856	6.97942	0.221766	6.74108	0.0403179	10.2746	0.0753748	10.0596	0.236964	6.97942	5e-07	3.07739	3.07739	up	1.45e-09	3.6302	3.6302	up	3.07739	73	0.362857	1.17964	down	no	2.68e-08	8.45711	8.45711	up	2.88e-09	9.97633	9.97633	up
ILMN_2462222	Trpm3	6.38972	6.4829	6.42788	8.31258	8.27252	8.04238	6.49097	6.56348	6.74751	9.66803	9.69446	8.40733	8.87719	8.55485	8.66288	8.20916	0.145816	6.4335	0.0468459	6.60065	0.132247	9.68125	0.0186959	8.62556	0.197767	6.60065	2.72e-08	3.42394	3.42394	up	1.51e-08	3.04936	3.04936	up	3.04936	74	0.511148	1.12284	up	no	5.53e-08	4.56958	4.56958	up	9.59e-08	4.06968	4.06968	up
ILMN_2657980	Faah	6.59175	6.88868	6.85947	8.19707	8.52315	8.40976	6.40295	6.91439	6.64554	10.3842	10.499	10.3979	9.75834	10.233	9.90406	8.37666	0.165537	6.77997	0.163654	6.65429	0.255829	10.4416	0.0811589	10.0733	0.293684	6.77997	2.91e-07	3.02449	3.02449	up	5.36e-08	3.29977	3.29977	up	3.02449	75	0.768682	1.09102	down	no	2.51e-08	9.80403	9.80403	up	1.97e-08	10.6964	10.6964	up
ILMN_3162879	Stx3	7.6656	7.48216	7.89605	9.33873	9.23784	9.25489	7.15082	7.19517	7.08078	9.58691	9.52949	8.72327	8.66288	8.82159	8.80646	9.27716	0.054005	7.68127	0.207387	7.14226	0.0576735	9.5582	0.0406049	8.75355	0.0743105	7.68127	2.2e-07	3.0228	3.0228	up	9.75e-11	4.39206	4.39206	up	3.0228	76	0.011032	1.45298	down	yes	1.04e-05	2.10276	2.10275	up	3.83e-08	3.05526	3.05526	up
ILMN_2833703	Slc26a9	6.20048	6.50941	6.33696	8.01903	7.85041	8.03147	6.45042	6.36577	6.30623	6.51134	6.5402	6.31791	6.71748	6.41581	6.46349	7.96697	0.101134	6.34895	0.154818	6.37414	0.0724565	6.52577	0.0204074	6.47867	0.170347	6.37414	1.14e-07	3.06953	3.06953	up	5.15e-09	3.0164	3.0164	up	3.0164	77	0.956213	1.01761	up	no	0.414237	1.09408	1.09408	up	0.479487	1.07514	1.07514	up
ILMN_2624209	St14	7.06368	6.86935	6.65793	8.36878	8.44468	8.5305	6.74751	6.75261	6.74882	8.83183	8.82823	7.83058	8.22191	7.98909	7.88758	8.44799	0.0809113	6.86365	0.202934	6.74965	0.00264818	8.83003	0.00254417	7.98229	0.172675	6.86365	2.53e-07	2.9987	2.99869	up	1.4e-09	3.24528	3.24528	up	2.99869	78	0.744532	1.08223	down	no	2.26e-05	2.17141	2.17141	up	1.75e-06	2.34997	2.34997	up
ILMN_1229427	2900026H06Rik	7.12256	7.64874	7.52842	9.0866	9.18354	8.74381	7.21438	7.02377	7.321	10.1208	10.2293	10.1707	9.55001	9.62937	10.2515	9.00465	0.231037	7.43324	0.275702	7.18638	0.150578	10.175	0.0767861	9.90041	0.361755	7.43324	3.05e-06	2.97195	2.97195	up	1.55e-08	3.52657	3.52657	up	2.97195	79	0.44268	1.18662	down	no	1.26e-06	5.52957	5.52957	up	1.81e-07	6.5615	6.5615	up
ILMN_1232601	Cyb561	8.08408	7.76545	7.66963	9.73578	9.60041	9.4086	8.11886	8.20642	7.73763	10.9541	10.653	11.416	11.5881	11.325	11.4005	9.5816	0.164399	7.83972	0.216977	8.02097	0.249255	10.8036	0.212873	11.4324	0.111145	8.02097	2.4e-07	3.3447	3.3447	up	1.56e-07	2.94982	2.94982	up	2.94982	80	0.63626	1.13387	up	no	1.83e-09	12.0642	12.0642	up	2.08e-09	10.6399	10.6399	up
ILMN_2954474	Enpp2	8.19383	8.42806	8.297	9.94007	9.92686	10.2465	8.45808	8.53998	8.43776	8.52066	8.13333	8.01527	7.99155	8.27866	7.58451	10.0378	0.180872	8.3063	0.117388	8.47861	0.0541123	8.327	0.273886	7.9675	0.286567	8.47861	9.64e-08	3.32078	3.32079	up	1.88e-08	2.94694	2.94694	up	2.94694	81	0.485281	1.12686	up	no	0.0865991	1.2647	0.790699	down	0.0111801	1.42514	0.701684	down
ILMN_2424299	Tnfrsf12a	7.0018	7.17673	7.64058	8.77296	8.90904	8.78965	6.98979	6.92793	7.08698	9.72983	9.9105	9.70776	9.43381	9.26237	9.62075	8.82388	0.0742196	7.27304	0.330097	7.00157	0.0801748	9.82017	0.127749	9.50618	0.198697	7.27304	2.38e-06	2.92989	2.92989	up	8.63e-10	3.53648	3.53648	up	2.92989	82	0.408041	1.20704	down	no	6.18e-07	4.70156	4.70156	up	1.33e-08	5.67495	5.67495	up
ILMN_1225602	S100a1	6.84378	7.03294	7.03468	8.86863	8.51999	8.14418	7.02432	6.77116	6.87166	13.7471	13.6762	13.7868	13.7915	13.8012	14.0424	8.51093	0.36231	6.97047	0.109718	6.88905	0.127472	13.7117	0.0501494	13.8555	0.124742	6.97047	5.05e-06	2.90888	2.90888	up	5.12e-07	3.07775	3.07775	up	2.90888	83	0.820644	1.05806	down	no	9.56e-12	118.194	118.194	up	3.99e-12	125.055	125.055	up
ILMN_2759762	Stard10	9.10309	8.87848	8.72995	10.4303	10.251	10.6369	8.19782	7.93359	8.35849	9.97368	9.75106	12.2691	12.5827	12.1008	12.5586	10.4394	0.193149	8.90384	0.187855	8.1633	0.214545	9.86237	0.157419	12.3778	0.233249	8.90384	8.29e-07	2.89897	2.89897	up	1.35e-09	4.8436	4.84361	up	2.89897	84	0.00251235	1.6708	down	yes	8.08e-09	11.1112	11.1112	up	1.25e-09	18.5645	18.5645	up
ILMN_2938047	Etv5	7.32409	7.63296	7.43256	8.73826	8.96908	9.26586	7.16844	7.29333	7.08212	8.52813	8.58033	7.60343	7.90838	7.0871	7.73661	8.99106	0.264489	7.4632	0.1567	7.18129	0.106188	8.55423	0.0369166	7.58388	0.353932	7.4632	1.67e-06	2.88358	2.88358	up	1.92e-08	3.50586	3.50586	up	2.88358	85	0.211551	1.2158	down	no	0.621078	1.08725	1.08725	up	0.0735551	1.32187	1.32187	up
ILMN_1258028	Gal3st1	6.79993	6.61503	6.68935	8.2734	8.07567	8.3362	6.77188	6.45109	6.63522	9.7142	9.94262	9.90776	9.86872	10.7576	9.87207	8.22842	0.135963	6.70144	0.0930407	6.6194	0.160977	9.82841	0.161517	10.1015	0.43771	6.70144	1.57e-07	2.88183	2.88183	up	1.9e-08	3.05046	3.05046	up	2.88183	86	0.825579	1.05852	down	no	1.39e-07	10.5567	10.5567	up	7.97e-08	11.1744	11.1744	up
ILMN_1218859	A930006D11	6.96594	7.05967	7.0791	8.49685	8.62266	8.91054	7.26769	7.07755	7.12981	6.89635	6.85943	6.76955	6.68697	6.95641	6.97088	8.67668	0.212068	7.0349	0.0605096	7.15835	0.098232	6.87789	0.0261031	6.84595	0.140145	7.15835	1.8e-07	3.12051	3.12051	up	6.07e-08	2.86461	2.86461	up	2.86461	87	0.659014	1.08933	up	no	0.153383	1.13993	0.877244	down	0.0258654	1.24177	0.805304	down
ILMN_3098120	Frrs1	7.955	7.68282	8.16862	9.2916	9.24533	9.79529	7.92268	7.94509	7.87388	8.16895	8.13968	7.60581	7.97008	6.83899	7.67391	9.44407	0.305042	7.93548	0.243488	7.91388	0.0364071	8.15432	0.0206977	7.5222	0.482141	7.93548	7.63e-06	2.84532	2.84532	up	2.29e-07	2.88823	2.88824	up	2.84532	88	0.967762	1.01508	down	no	0.174905	1.33171	0.750913	down	0.1651	1.31193	0.762238	down
ILMN_2444594	Cdh3	7.10994	7.11961	7.17066	8.51048	8.64269	8.76862	6.57284	6.634	6.85104	7.54878	7.78665	6.92585	7.03815	6.89307	7.01052	8.64059	0.129083	7.1334	0.0326234	6.68596	0.146202	7.66772	0.168199	6.9669	0.068595	7.1334	1.12e-07	2.84256	2.84256	up	1.37e-09	3.87618	3.87618	up	2.84256	89	0.0195561	1.36362	down	yes	0.136855	1.12234	0.890998	down	0.0319988	1.21499	1.21499	up
ILMN_2850253	Ptpru	7.16794	7.34222	7.03653	8.55438	8.64507	8.84432	7.19945	7.22124	7.01132	9.97093	9.92883	9.30923	9.28753	9.62773	9.34125	8.68125	0.148318	7.18223	0.153348	7.144	0.115422	9.94988	0.029765	9.39144	0.159068	7.18223	4.02e-07	2.82651	2.82651	up	2.15e-08	2.90241	2.90241	up	2.82651	90	0.934044	1.02685	down	no	5.31e-08	4.62421	4.62421	up	1.81e-08	4.74837	4.74837	up
ILMN_3009880	Il28ra	6.93764	6.65467	6.83215	8.26504	8.19963	8.4247	6.78439	6.77523	6.81265	8.85994	8.89348	7.48252	7.61721	7.53411	7.53411	8.29646	0.115776	6.80815	0.143003	6.79075	0.0195037	8.87671	0.023716	7.54199	0.0557322	6.80815	2.73e-07	2.80559	2.80559	up	9.37e-09	2.83963	2.83963	up	2.80559	91	0.96943	1.01213	down	no	6.61e-05	1.66306	1.66306	up	1.22e-05	1.68323	1.68323	up
ILMN_2840856	Ripk4	7.81866	7.84149	7.69488	9.17638	9.16049	9.39567	7.25144	7.00026	7.35098	9.96111	9.80847	9.7142	9.83889	9.28917	9.50437	9.24418	0.131436	7.78501	0.078883	7.2009	0.180739	9.88479	0.107936	9.58666	0.241631	7.78501	2.14e-07	2.7495	2.7495	up	1.37e-09	4.12183	4.12183	up	2.7495	92	0.00502714	1.49912	down	yes	6.73e-07	3.48618	3.48618	up	8.29e-08	5.2262	5.2262	up
ILMN_2844671	3110043J09Rik	6.86594	6.73489	6.80495	8.40377	8.05436	8.31748	6.62074	6.73237	6.91278	8.17762	8.21388	7.28681	7.30493	7.17964	7.29625	8.25854	0.182008	6.80192	0.0655773	6.7553	0.147365	8.19575	0.0256354	7.26691	0.0586455	6.80192	3.95e-07	2.74463	2.74463	up	6.76e-08	2.83478	2.83479	up	2.74463	93	0.910548	1.03285	down	no	0.000867	1.3803	1.3803	up	0.000831	1.42564	1.42564	up
ILMN_2734160	Slc6a17	7.05519	6.98787	7.13091	8.42498	8.57274	8.51297	6.72963	6.60993	6.76347	7.84222	7.626	9.27781	9.17458	9.37942	9.19526	8.50356	0.0743306	7.05799	0.0715636	6.70101	0.0806706	7.73411	0.152894	9.25677	0.0931375	7.05799	1.19e-07	2.72371	2.72371	up	9.92e-10	3.48836	3.48836	up	2.72371	94	0.0537517	1.28074	down	no	9.77e-09	4.5909	4.5909	up	1.86e-09	5.87975	5.87975	up
ILMN_1222734	Aldh1a1	6.63337	6.72924	6.91359	8.31014	8.11178	8.12708	6.27323	6.322	6.44679	9.3694	9.5944	7.50525	7.26497	7.308	7.62784	8.183	0.11037	6.75873	0.142421	6.34734	0.0895102	9.4819	0.159098	7.42652	0.170172	6.75873	4.01e-07	2.68378	2.68378	up	1.26e-09	3.56934	3.56934	up	2.68378	95	0.0380598	1.32997	down	yes	0.000592	1.58863	1.58863	up	6.82e-06	2.11283	2.11282	up
ILMN_1255780	9030224M15Rik	6.89556	6.63455	6.71862	8.20162	8.04025	8.27558	6.62907	6.72687	6.52947	9.01467	9.20621	8.6261	8.64869	8.76426	8.89048	8.17249	0.120339	6.74958	0.133232	6.62847	0.0987024	9.11044	0.135436	8.73238	0.121534	6.74958	4.01e-07	2.68125	2.68125	up	1.19e-08	2.91605	2.91605	up	2.68125	96	0.693966	1.08757	down	no	5.52e-08	3.9526	3.9526	up	1.41e-08	4.29874	4.29874	up
ILMN_2646296	D4Bwg0951e	7.46007	7.81533	7.55656	8.98107	9.26108	8.86115	7.42264	7.77444	7.65425	9.57	9.43431	9.47845	9.45355	8.9315	9.02084	9.03443	0.205233	7.61065	0.183702	7.61711	0.178818	9.50216	0.0959417	9.22108	0.285326	7.61711	1.96e-06	2.68288	2.68288	up	2.87e-07	2.67089	2.67089	up	2.67089	97	0.990683	1.00449	up	no	6.38e-06	3.05343	3.05343	up	4.32e-06	3.0398	3.0398	up
ILMN_2787209	Nfe2l3	6.73903	6.84314	6.71651	7.95352	8.09903	8.48446	6.62302	6.58777	6.84146	8.00544	8.17549	8.29472	7.584	7.66685	7.68727	8.17901	0.274354	6.76623	0.067553	6.68408	0.137431	8.09047	0.120239	7.80821	0.3274	6.76623	2.36e-06	2.6625	2.66249	up	3e-07	2.81849	2.81849	up	2.66249	98	0.812578	1.05859	down	no	0.000222	2.05906	2.05905	up	0.00012	2.1797	2.1797	up
ILMN_2621433	Fgfrl1	8.56801	8.27294	8.38211	9.6305	9.87014	9.94867	8.23394	8.30788	8.0471	11.1783	11.5393	11.1421	10.7542	11.04	10.97	9.81644	0.165744	8.40769	0.149185	8.19631	0.1344	11.3588	0.255228	10.9766	0.164201	8.40769	8.99e-07	2.65507	2.65507	up	1.86e-08	3.07402	3.07402	up	2.65507	99	0.419845	1.15779	down	no	1.81e-08	5.93348	5.93348	up	4.68e-09	6.86975	6.86976	up
ILMN_2800687	Hr	6.96682	7.0233	7.07248	8.42525	8.34392	8.51827	6.80251	6.98403	6.9106	10.1519	10.4652	9.86872	8.72584	9.45112	9.51424	8.42915	0.0872395	7.02087	0.0528745	6.89905	0.0913085	10.3086	0.221542	9.38998	0.479393	7.02087	1.59e-07	2.65421	2.65421	up	8.78e-09	2.88806	2.88806	up	2.65421	100	0.659626	1.0881	down	no	3.9e-06	5.16624	5.16624	up	1.83e-06	5.62141	5.62141	up
ILMN_2643883	Brip1	8.23671	8.51954	8.62072	9.97665	10.3021	9.97785	8.63109	8.64563	8.75957	8.30397	8.73389	10.0394	10.3043	10.3586	10.1089	10.0855	0.187556	8.45899	0.199037	8.67876	0.0703563	8.51893	0.304001	10.2028	0.152854	8.67876	4.91e-07	3.08772	3.08773	up	8.03e-08	2.65144	2.65144	up	2.65144	101	0.403169	1.16455	up	no	5.05e-07	3.34924	3.34924	up	2.58e-07	2.876	2.876	up
ILMN_1230893	Farp1	10.2281	9.94433	10.201	11.4107	11.3074	11.8478	9.92549	9.70649	9.57886	11.1512	11.1623	9.47296	9.61029	10.0753	9.26957	11.522	0.286842	10.1245	0.156605	9.73695	0.175315	11.1568	0.00782626	9.60704	0.342142	10.1245	5.71e-06	2.63444	2.63444	up	6.39e-08	3.44626	3.44626	up	2.63444	102	0.0874217	1.30816	down	no	0.0280979	1.43141	0.69861	down	0.590946	1.09422	0.913892	down
ILMN_2901944	Col7a1	6.99352	6.78201	7.2182	8.52267	8.24234	8.6549	7.08823	7.02132	7.12457	8.69321	9.26154	9.77155	10.3637	10.4209	9.96798	8.4733	0.210664	6.99791	0.218129	7.07804	0.0523734	8.97737	0.401869	10.131	0.313032	7.07804	2.19e-06	2.7806	2.7806	up	1.22e-07	2.63037	2.63037	up	2.63037	103	0.842019	1.05711	up	no	6.95e-08	8.77331	8.77332	up	2.21e-08	8.29931	8.29932	up
ILMN_2941888	Gm414 (Otolin)	6.2611	6.25373	6.37027	7.32803	8.19107	7.98362	6.3273	6.4948	6.52238	10.0027	10.231	10.408	9.25027	10.4479	10.4903	7.83424	0.450498	6.29503	0.0652628	6.44816	0.105569	10.1169	0.161428	10.1491	0.600166	6.44816	1.75e-05	2.90634	2.90634	up	1.32e-05	2.61367	2.61367	up	2.61367	104	0.550548	1.11198	up	no	4.22e-07	14.4607	14.4607	up	3.69e-07	13.0045	13.0045	up
ILMN_2894396	BC019731	6.81844	7.17211	7.29094	8.27252	8.5659	8.58901	6.72801	6.83267	6.88692	9.60255	9.87149	11.5234	11.6639	11.8366	11.7094	8.47581	0.176433	7.09383	0.24578	6.81587	0.0807808	9.73702	0.190168	11.6833	0.129274	7.09383	4.23e-06	2.60626	2.60625	up	9.66e-09	3.16004	3.16004	up	2.60625	105	0.295742	1.21248	down	no	5.32e-10	24.0753	24.0753	up	3.69e-11	29.1909	29.1908	up
ILMN_2638487	Eya1	6.91177	7.26688	6.91983	8.36164	8.32553	8.53276	6.69465	6.84742	6.65571	8.21209	7.92464	6.99418	7.72069	7.1691	7.3039	8.40664	0.110706	7.03283	0.202735	6.73259	0.101332	8.06836	0.203259	7.29697	0.309632	7.03283	1.33e-06	2.59156	2.59156	up	4.19e-09	3.19109	3.19109	up	2.59156	106	0.209853	1.23134	down	no	0.227731	1.20092	1.20092	up	0.00958512	1.47875	1.47875	up
ILMN_3153982	Btbd14a	8.14537	8.1525	7.99777	9.33376	9.47087	9.63278	7.99062	7.9864	8.35168	12.7755	12.7065	12.1291	11.4584	11.7078	11.9418	9.47914	0.149685	8.09855	0.0873435	8.10957	0.209686	12.741	0.048813	11.8093	0.29055	8.10957	4.98e-07	2.60375	2.60375	up	3.26e-07	2.58394	2.58394	up	2.58394	107	0.983414	1.00767	up	no	7.16e-09	13.0932	13.0932	up	7.31e-09	12.9935	12.9935	up
ILMN_2951995	9930021D14Rik	6.56393	6.75838	6.29891	8.14384	7.95545	7.9109	6.64999	6.57074	6.69315	9.40251	9.99657	8.06996	7.78288	7.55006	7.87206	8.00339	0.123648	6.54041	0.230633	6.63796	0.0620831	9.69954	0.420062	7.81874	0.215586	6.63796	1.2e-06	2.75679	2.75679	up	4.08e-08	2.57654	2.57654	up	2.57654	108	0.803264	1.06996	up	no	1.99e-05	2.42559	2.42559	up	7.13e-06	2.26699	2.26699	up
ILMN_2766930	Faah	6.69873	6.63831	7.10248	7.8827	8.211	8.4301	6.61378	6.22452	6.60586	9.84242	10.1678	10.1795	9.77463	9.75622	9.87149	8.1746	0.275509	6.81317	0.252362	6.48139	0.22249	10.0051	0.230066	9.89546	0.195998	6.81317	1.63e-05	2.56939	2.5694	up	1.73e-07	3.23376	3.23376	up	2.5694	109	0.267147	1.25857	down	no	2.12e-08	8.46958	8.46958	up	3.88e-09	10.6595	10.6595	up
ILMN_2690460	Gababrbp	6.5213	7.01602	6.91053	8.01292	8.30465	8.22291	6.89437	6.73151	6.87235	7.3483	7.44126	10.9509	10.563	10.8469	10.6486	8.18016	0.15049	6.81595	0.260565	6.83274	0.0883579	7.39478	0.0657334	10.7524	0.177959	6.83274	4.63e-06	2.57435	2.57435	up	8.45e-08	2.54456	2.54456	up	2.54456	110	0.976605	1.01171	up	no	3.18e-09	15.31	15.31	up	3.33e-10	15.1328	15.1328	up
ILMN_2599125	Foxg1	8.69702	8.95798	8.4461	9.97093	9.99891	10.1678	6.63052	6.88169	7.343	10.5318	10.2829	8.59885	9.82329	9.17703	8.99366	10.0459	0.106498	8.70037	0.255953	6.95174	0.36137	10.4074	0.176017	9.14821	0.510633	8.70037	3.6e-06	2.54119	2.54119	up	1.84e-10	8.53939	8.53939	up	2.54119	111	1.26e-05	3.36039	down	yes	0.162063	1.364	1.364	up	2.09e-05	4.58356	4.58356	up
ILMN_1227352	Adamts19	9.02346	8.83387	8.86079	10.2995	10.12	10.3051	7.98988	7.7465	8.09858	12.2691	12.1465	10.8888	11.4343	11.6218	11.2556	10.2415	0.105282	8.90604	0.102573	7.94499	0.18028	12.2078	0.0866439	11.3001	0.312316	8.90604	4.79e-07	2.52354	2.52354	up	2.5e-10	4.91266	4.91266	up	2.52354	112	8.88e-05	1.94673	down	yes	2.99e-07	5.25642	5.25641	up	1.77e-08	10.2328	10.2328	up
ILMN_2965660	Apcdd1	8.62692	8.28995	8.73554	9.92153	9.72672	9.99617	7.90201	8.12364	7.72178	8.93948	8.60747	7.39711	8.54561	7.55246	7.75926	9.88148	0.13912	8.5508	0.232343	7.91581	0.201286	8.77348	0.234769	7.81361	0.510048	8.5508	3.6e-06	2.5152	2.5152	up	3.28e-09	3.90594	3.90594	up	2.5152	113	0.0103536	1.55293	down	yes	0.0259364	1.66693	0.599906	down	0.769602	1.07341	0.931614	down
ILMN_2858050	Zscan10	6.70425	6.73474	6.69121	8.10112	7.77171	8.23368	6.47869	6.81921	6.62001	6.67649	6.71501	6.61008	6.24071	6.76972	6.70007	8.0355	0.23787	6.71007	0.0223394	6.6393	0.171079	6.69575	0.0272392	6.58015	0.235536	6.71007	2.17e-06	2.50608	2.50608	up	5.18e-07	2.63207	2.63207	up	2.50608	114	0.85064	1.05027	down	no	0.444542	1.09423	0.913881	down	0.772544	1.04186	0.959825	down
ILMN_2859518	Krtcap3	9.3694	9.18106	9.30444	10.6319	10.6867	10.4961	8.4301	8.45808	8.42613	11.1484	11.2895	11.132	10.8055	11.1058	10.9647	10.6049	0.0981211	9.28497	0.0956676	8.4381	0.017416	11.219	0.0997975	11.002	0.150208	9.28497	4.72e-07	2.49652	2.49652	up	9.9e-11	4.49023	4.49023	up	2.49652	115	7.02e-05	1.79859	down	yes	1.91e-07	3.28766	3.28766	up	3.45e-09	5.91315	5.91315	up
ILMN_2628629	Cdh1	8.82623	8.50164	8.72714	9.92464	10.0527	10.0267	8.41962	8.0156	8.34439	11.1365	11.1347	10.8931	11.0031	11.1381	11.2346	10.0013	0.0676793	8.685	0.166349	8.25987	0.214861	11.1356	0.00128906	11.0672	0.149967	8.685	8.97e-07	2.49031	2.49031	up	9.66e-09	3.34374	3.34374	up	2.49031	116	0.0766012	1.3427	down	no	2.99e-08	5.21336	5.21337	up	8.37e-09	6.99998	6.99998	up
ILMN_2975345	Cdo1	8.21426	8.8466	8.65826	10.132	10.1816	9.81161	8.80109	8.49986	8.87758	11.6964	11.2997	10.334	10.2299	10.0027	10.1971	10.0417	0.200839	8.57304	0.32467	8.72618	0.199697	11.498	0.280534	10.1909	0.138396	8.72618	8.76e-06	2.76775	2.76775	up	8.77e-07	2.48901	2.48901	up	2.48901	117	0.745885	1.11199	up	no	3.97e-06	3.06928	3.06928	up	1.04e-06	2.76018	2.76018	up
ILMN_1256080	Tulp2	7.35038	7.10226	7.21612	8.50788	8.59606	8.48735	7.028	6.91154	6.81038	10.554	10.5904	9.62075	8.95109	9.74445	9.3887	8.53043	0.0577554	7.22292	0.124201	6.91664	0.108901	10.5722	0.0257811	9.42625	0.349416	7.22292	5.15e-07	2.47514	2.47514	up	4.33e-09	3.06054	3.06054	up	2.47514	118	0.145005	1.23652	down	no	1.12e-06	4.6054	4.6054	up	2.35e-07	5.69464	5.69465	up
ILMN_1228165	Tbc1d9	7.81181	7.95857	7.68226	9.05258	9.19386	9.30272	7.88908	7.91043	7.85783	8.17577	7.56755	8.38978	8.76784	8.26477	9.02912	9.18305	0.125418	7.81755	0.138244	7.88578	0.0264573	7.87166	0.430082	8.61288	0.350343	7.88578	6.72e-07	2.57666	2.57666	up	6.46e-08	2.45764	2.45764	up	2.45764	119	0.849196	1.04843	up	no	0.00262652	1.73547	1.73547	up	0.00308201	1.65531	1.65531	up
ILMN_2634083	Cdkn1a	8.15834	8.58452	8.44321	9.66438	9.78165	9.61361	7.61606	7.92599	7.84044	10.1501	10.6195	10.0807	9.59491	9.86136	10.3662	9.68655	0.0861831	8.39536	0.217084	7.79416	0.160065	10.3848	0.33189	9.97579	0.327393	8.39536	2.55e-06	2.4473	2.4473	up	1.59e-09	3.71248	3.71248	up	2.4473	120	0.00976547	1.51697	down	yes	1.76e-05	2.9906	2.9906	up	6.29e-07	4.53665	4.53664	up
ILMN_2418483	Zbtb8	7.32884	7.12487	7.26413	8.60386	8.49866	8.4443	7.18752	7.24468	7.2625	8.94007	8.96879	8.29325	8.41315	8.33591	8.55198	8.51561	0.0811167	7.23928	0.104232	7.23156	0.0391735	8.95443	0.0203088	8.39857	0.113671	7.23928	6.21e-07	2.42222	2.42222	up	4.62e-08	2.43521	2.43521	up	2.42222	121	0.986954	1.00536	down	no	2.31e-06	2.23348	2.23348	up	8.93e-07	2.24546	2.24546	up
ILMN_3155363	Ppl	7.18716	7.00804	6.90248	8.43843	8.14185	8.8202	7.31613	6.86995	7.39847	8.73276	8.58968	7.13277	7.54662	7.34671	7.55496	8.46682	0.340066	7.03256	0.143917	7.19485	0.284365	8.66122	0.101174	7.39527	0.199727	7.19485	9.04e-06	2.70244	2.70244	up	2.4e-05	2.41492	2.41492	up	2.41492	122	0.676961	1.11906	up	no	0.0333496	1.28584	1.28583	up	0.311836	1.14903	1.14903	up
ILMN_1229019	Fbxo44	6.77971	6.80709	7.22984	8.70245	8.60341	8.91844	7.3653	7.47443	7.5783	10.0958	10.2549	10.0448	9.67064	9.9117	9.86398	8.74144	0.161091	6.93888	0.252351	7.47268	0.10651	10.1754	0.112482	9.87278	0.154971	7.47268	2.69e-07	3.48837	3.48837	up	2.43e-07	2.40954	2.40954	up	2.40954	123	0.0224133	1.44773	up	yes	1.88e-08	7.64174	7.64173	up	9.5e-09	5.27842	5.27841	up
ILMN_1231270	Defcr-rs2	7.07685	6.95019	7.10839	8.70069	8.03837	8.19107	6.61611	6.93924	6.61466	6.56737	6.5854	6.38299	6.30623	6.48599	6.74932	8.31004	0.346815	7.04514	0.0837343	6.72334	0.186977	6.57639	0.0127438	6.48113	0.193364	7.04514	2.55e-05	2.40311	2.40311	up	8.08e-07	3.00363	3.00363	up	2.40311	124	0.149669	1.24989	down	no	0.00189363	1.47837	0.676419	down	0.151809	1.1828	0.845453	down
ILMN_1241825	Lor	7.54448	7.55446	7.50943	8.83259	8.75336	8.86446	7.54448	7.48853	7.62346	9.39843	9.95276	9.37425	8.96708	9.74178	9.37517	8.8168	0.0572102	7.53613	0.0236471	7.55216	0.0677912	9.6756	0.391975	9.36457	0.316487	7.55216	2.91e-07	2.42953	2.42953	up	5.47e-08	2.40268	2.40268	up	2.40268	125	0.969509	1.01118	up	no	2.12e-06	3.55154	3.55154	up	1.61e-06	3.51229	3.51229	up
ILMN_2641201	Sp5	9.91371	9.88917	9.81321	11.1357	10.9325	11.3395	8.95146	8.13888	8.81794	8.91054	9.35946	9.60399	9.38921	10.458	9.74322	11.1359	0.203478	9.87203	0.0523938	8.63609	0.435745	9.135	0.317438	9.7986	0.463084	9.87203	2.18e-06	2.40142	2.40142	up	1.72e-08	5.65616	5.65615	up	2.40142	126	0.000281	2.35534	down	yes	0.812299	1.05221	0.950379	down	0.00240066	2.23847	2.23847	up
ILMN_1212692	Mapk13	7.64439	7.25144	7.2612	8.4929	8.65296	8.79177	6.96969	6.67012	6.87664	9.67398	9.87997	8.00916	8.53411	8.31535	8.59395	8.64588	0.149559	7.38568	0.224105	6.83882	0.153323	9.77697	0.145654	8.36314	0.26463	7.38568	6.08e-06	2.39528	2.39528	up	5.13e-09	3.49928	3.49928	up	2.39528	127	0.0186935	1.46091	down	yes	0.000301	1.969	1.969	up	3.83e-06	2.87652	2.87652	up
ILMN_1256430	Mcoln3	7.58894	7.76859	7.76282	9.23161	9.11224	8.83479	8.04489	7.78877	7.5649	9.05944	8.76136	9.70875	10.6925	9.05695	10.2646	9.05955	0.203586	7.70679	0.102095	7.79952	0.240179	8.9104	0.210775	9.93069	0.708159	7.79952	1.48e-06	2.554	2.554	up	2.72e-06	2.395	2.395	up	2.395	128	0.825579	1.06639	up	no	0.000104	4.67154	4.67154	up	0.000134	4.38071	4.38071	up
ILMN_2972748	Epha1	7.84751	7.15545	7.39536	8.98982	8.55003	8.63448	7.19201	7.1087	7.08848	9.97435	9.95338	9.154	9.74445	9.29138	9.27521	8.72478	0.233387	7.4661	0.351411	7.12973	0.0548773	9.96387	0.0148266	9.36626	0.259475	7.4661	7.46e-05	2.39275	2.39275	up	3.72e-08	3.02104	3.02104	up	2.39275	129	0.278631	1.26258	down	no	5.28e-06	3.73254	3.73254	up	9.37e-08	4.71263	4.71263	up
ILMN_2672297	Gcnt1	7.27008	7.55627	7.59807	9.04526	8.88155	8.98002	7.63324	7.61051	7.89811	8.19189	8.50901	7.72994	8.11696	7.49985	7.72606	8.96894	0.0824176	7.4748	0.178528	7.71396	0.159888	8.35045	0.224241	7.7682	0.256181	7.71396	3.17e-07	2.81696	2.81696	up	2.22e-07	2.38665	2.38665	up	2.38665	130	0.376587	1.1803	up	no	0.128097	1.22552	1.22552	up	0.800416	1.03832	1.03832	up
ILMN_2672353	4432409M07Rik	7.50127	7.60321	7.42419	8.57577	9.0343	8.90188	7.35547	7.8592	7.55627	8.26363	8.54191	7.99805	8.22761	8.46324	7.94585	8.83732	0.235987	7.50956	0.0898005	7.59031	0.253583	8.40277	0.196775	8.15869	0.237071	7.59031	2.65e-06	2.51013	2.51013	up	5.61e-06	2.37348	2.37348	up	2.37348	131	0.854602	1.05757	up	no	0.00155528	1.56822	1.56822	up	0.00850438	1.48285	1.48285	up
ILMN_2686435	Eya1	6.75038	6.73287	6.96163	7.97723	8.18574	8.01466	6.88692	6.78803	6.75226	7.60227	7.30926	7.08479	7.64583	6.55042	6.95892	8.05921	0.111164	6.81496	0.127319	6.80907	0.0697552	7.45577	0.207194	7.05999	0.45229	6.81496	1.35e-06	2.36895	2.36895	up	1.06e-07	2.37864	2.37864	up	2.36895	132	0.99031	1.00409	down	no	0.37941	1.18512	1.18512	up	0.358059	1.18997	1.18997	up
ILMN_1234099	5830467P10Rik	8.18524	8.15611	8.33085	9.43345	9.23557	9.7181	8.03404	7.45003	7.93397	7.48948	7.94994	7.12525	6.94413	7.06487	6.87733	9.46237	0.242562	8.22407	0.0936149	7.80601	0.312326	7.71971	0.325589	7.0029	0.112595	8.22407	6.18e-06	2.35921	2.35921	up	5e-07	3.15219	3.15219	up	2.35921	133	0.120723	1.33612	down	no	1.38e-06	2.33136	0.428935	down	0.000471	1.74487	0.573109	down
ILMN_2907915	BC049730	8.25036	8.12784	7.84437	9.80551	9.49319	8.93273	8.3012	8.39367	7.83084	7.34094	7.64008	7.85783	7.82166	7.61937	8.07273	9.41048	0.442229	8.07419	0.208243	8.17524	0.301818	7.49051	0.211523	7.8429	0.185706	8.17524	0.000114	2.52501	2.52501	up	0.000136	2.3542	2.3542	up	2.3542	134	0.842964	1.07255	up	no	0.181413	1.17388	0.851872	down	0.0925542	1.25905	0.794247	down
ILMN_1226104	Ocln	6.90629	6.78855	6.52783	7.8845	7.88957	8.14489	6.63599	6.56083	6.67684	8.33917	8.15959	7.4689	7.81787	7.33454	7.42616	7.97298	0.148897	6.74089	0.19368	6.62455	0.058843	8.24938	0.126988	7.51187	0.211559	6.74089	4.94e-06	2.34908	2.34908	up	6.61e-08	2.54636	2.54636	up	2.34908	135	0.736715	1.08398	down	no	0.000616	1.70642	1.70642	up	6.49e-05	1.84973	1.84973	up
ILMN_2711267	Krt1-18	9.3537	8.58085	8.98828	10.1271	10.1673	10.3184	8.11111	7.27686	8.08621	10.2583	10.3446	8.61355	8.3784	8.99039	8.84847	10.2043	0.100859	8.97428	0.386612	7.82473	0.474632	10.3015	0.0610085	8.7077	0.268968	8.97428	6.52e-05	2.34568	2.34568	up	3.35e-08	5.20376	5.20376	up	2.34568	136	0.00413377	2.21845	down	yes	0.288197	1.20295	0.831293	down	0.00420677	1.84418	1.84418	up
ILMN_2731578	Espn	7.09342	6.76857	6.90567	8.08198	8.2258	8.14695	6.70364	6.59584	6.44439	7.10429	7.15424	11.0087	10.6858	11.2815	10.8339	8.15158	0.0720225	6.92255	0.163083	6.58129	0.130234	7.12927	0.0353167	10.9525	0.255993	6.92255	1.76e-06	2.34408	2.34408	up	8.98e-09	2.96963	2.96963	up	2.34408	137	0.123116	1.26686	down	no	3.26e-09	16.3353	16.3353	up	7.47e-10	20.6946	20.6947	up
ILMN_2892441	Gsta4	9.47167	8.90872	8.98886	10.3257	10.3434	10.3837	9.22253	8.96852	9.17703	10.804	10.9344	10.5859	10.0562	10.8992	10.3401	10.3509	0.0297236	9.12309	0.304534	9.12269	0.135444	10.8692	0.0921894	10.4704	0.358595	9.12309	1.47e-05	2.34218	2.34218	up	1.49e-07	2.34282	2.34282	up	2.34218	138	0.998988	1.00027	down	no	0.000167	2.54431	2.54431	up	4.73e-05	2.545	2.545	up
ILMN_2733733	Tlr2	7.3478	7.21044	7.08883	8.30545	8.33726	8.68446	7.03852	7.12827	7.16578	9.70249	10.1683	7.89654	8.13115	7.82619	8.18111	8.44239	0.210245	7.21569	0.129566	7.11086	0.0653951	9.93542	0.329407	8.00875	0.173787	7.21569	5.43e-06	2.34031	2.34031	up	2.25e-07	2.5167	2.5167	up	2.34031	139	0.743927	1.07537	down	no	0.000159	1.73274	1.73274	up	2.78e-05	1.86334	1.86334	up
ILMN_1256676	Ddah1	9.91937	9.42004	9.67233	10.785	10.7714	11.1169	9.40978	9.58866	9.2192	10.4167	10.7978	10.9765	10.4238	11.3395	10.9013	10.8911	0.195654	9.67058	0.249674	9.40588	0.184761	10.6072	0.269473	10.9103	0.376525	9.67058	1.87e-05	2.33027	2.33027	up	1.58e-07	2.79954	2.79954	up	2.33027	140	0.390823	1.20138	down	no	0.000276	2.3615	2.3615	up	3.22e-05	2.83707	2.83706	up
ILMN_1221920	LOC381297	10.0326	9.7304	9.99657	11.1065	11.0869	11.2099	8.73038	8.70296	8.98828	10.7676	11.0818	9.36123	9.29696	10.3092	9.37607	11.1345	0.0660806	9.91985	0.165052	8.80721	0.157414	10.9247	0.222173	9.58586	0.483436	9.91985	1.96e-06	2.32078	2.32078	up	1.12e-10	5.0185	5.0185	up	2.32078	141	3.21e-05	2.16242	down	yes	0.256913	1.26049	0.79334	down	0.0120605	1.71553	1.71553	up
ILMN_1254361	Galnt3	6.86197	6.81232	6.70847	8.01227	7.95645	8.02318	6.48417	6.63889	6.82584	6.99373	6.99949	6.73696	6.60018	6.47581	6.89036	7.9973	0.0357963	6.79425	0.0783307	6.64964	0.171088	6.99661	0.00406799	6.67583	0.17841	6.79425	6.66e-07	2.30226	2.30226	up	8.45e-08	2.545	2.545	up	2.30226	142	0.62932	1.10544	down	no	0.430022	1.08555	0.921193	down	0.89186	1.01832	1.01832	up
ILMN_1240728	D430044G18Rik	8.11549	7.96246	8.18275	9.07735	9.34609	9.42309	7.83209	7.70259	7.96075	8.77342	9.16587	7.76282	7.47886	8.76674	7.76182	9.28217	0.181517	8.0869	0.112895	7.83181	0.129079	8.96965	0.277506	7.94256	0.565466	8.0869	4.12e-06	2.28988	2.28988	up	8.38e-08	2.73277	2.73277	up	2.28988	143	0.260839	1.19341	down	no	0.685156	1.10523	0.904793	down	0.765417	1.07979	1.07979	up
ILMN_1224093	Llglh2	10.6605	9.95438	10.3563	11.3404	11.5804	11.6351	9.68538	9.49849	9.55001	12.2675	12.5654	12.3297	12.274	12.5513	12.7755	11.5186	0.156751	10.3237	0.354187	9.57796	0.0965287	12.4164	0.210642	12.4826	0.229084	10.3237	7.15e-05	2.28934	2.28934	up	1.29e-09	3.83889	3.83889	up	2.28934	144	0.00676228	1.67685	down	yes	1.44e-06	4.46576	4.46576	up	8.06e-09	7.48842	7.48842	up
ILMN_2699637	Lisch7	7.95857	7.92126	7.60016	9.02346	8.99235	9.04666	7.47198	7.53043	7.32955	8.13282	7.99259	7.11422	7.65966	6.81671	7.43025	9.02082	0.0272489	7.82666	0.197044	7.44399	0.103323	8.0627	0.0991565	7.25521	0.368049	7.82666	3.25e-06	2.28812	2.28812	up	4.65e-09	2.98315	2.98314	up	2.28812	145	0.0840335	1.30376	down	no	0.0252171	1.48602	0.672939	down	0.424422	1.1398	0.877348	down
ILMN_1256299	Gcnt1	7.61255	8.03404	7.57736	9.00175	9.17458	9.15798	7.87158	7.85628	8.03327	9.52235	9.61183	9.22642	9.07769	9.28213	9.28984	9.11144	0.0953546	7.74132	0.254116	7.92038	0.098071	9.56709	0.0632698	9.21902	0.0983654	7.92038	2.66e-06	2.58492	2.58492	up	2.08e-07	2.2832	2.2832	up	2.2832	146	0.591619	1.13215	up	no	2.08e-06	2.78504	2.78504	up	4.41e-07	2.45997	2.45997	up
ILMN_1220232	AI591476	6.97654	6.94365	6.84151	8.68489	8.37581	8.49781	7.40949	7.39847	7.17934	6.76123	7.10694	6.89806	7.20177	6.8165	7.04323	8.5195	0.155679	6.92057	0.0704146	7.3291	0.12981	6.93409	0.244457	6.98989	0.169545	7.3291	1.06e-07	3.0292	3.0292	up	6.19e-07	2.28217	2.28216	up	2.28216	147	0.0331904	1.32733	up	yes	0.648818	1.04922	1.04922	up	0.0283005	1.26506	0.790473	down
ILMN_2498592	Zfp339	6.69691	6.85974	6.83884	8.03538	7.98607	7.94019	6.73543	6.42665	6.57749	7.40221	7.75322	7.31001	6.88342	6.92878	7.3487	7.98721	0.0476058	6.7985	0.0885973	6.57986	0.154406	7.57771	0.2482	7.11773	0.245575	6.7985	8.9e-07	2.27949	2.27949	up	4.08e-08	2.6525	2.6525	up	2.27949	148	0.370499	1.16364	down	no	0.0718498	1.24766	1.24766	up	0.00679628	1.45183	1.45183	up
ILMN_2649091	Plcd1	8.18987	8.22761	8.35591	9.56038	9.54464	9.68392	8.34711	8.41736	8.4776	9.42549	9.42821	8.71567	8.4898	8.6111	8.09338	9.59631	0.0762752	8.2578	0.0870362	8.41402	0.0653055	9.42685	0.00192545	8.47749	0.272195	8.41402	3.08e-07	2.52891	2.52891	up	1.4e-07	2.26937	2.26937	up	2.26937	149	0.527812	1.11437	up	no	0.238025	1.16448	1.16448	up	0.756781	1.04497	1.04497	up
ILMN_1240381	Plp	8.07526	8.09793	8.01621	9.05973	9.18985	9.47981	8.11178	7.79117	8.22935	8.68707	8.59859	8.62443	8.69542	11.057	8.81511	9.24313	0.215048	8.06313	0.0421879	8.0441	0.226792	8.64283	0.0625676	9.29798	1.17529	8.06313	5.02e-06	2.26576	2.26576	up	4.7e-06	2.29585	2.29586	up	2.26576	150	0.971322	1.01328	down	no	0.0633321	2.35356	2.35356	up	0.0585869	2.38482	2.38482	up
ILMN_2589662	Bmp7	8.31926	8.10036	7.81256	9.15798	9.2222	9.38502	7.40809	7.36761	7.21696	10.2737	10.4103	8.93186	8.65195	8.39031	9.1204	9.25507	0.117035	8.07739	0.254132	7.33088	0.10072	10.342	0.0965473	8.77363	0.319912	8.07739	1.43e-05	2.26212	2.26212	up	8.63e-10	3.79522	3.79522	up	2.26212	151	0.00199652	1.67773	down	yes	0.00710658	1.62028	1.62028	up	1.23e-05	2.71838	2.71838	up
ILMN_1257077	Jag1	9.04666	8.48513	8.65753	10.3886	10.2969	9.55773	8.99841	8.64507	9.08172	9.85871	9.57788	9.76556	8.94674	9.89951	9.64872	10.0811	0.455532	8.72977	0.287648	8.9084	0.231825	9.71829	0.198573	9.56513	0.424804	8.9084	0.000202	2.55139	2.55139	up	0.000161	2.25427	2.25427	up	2.25427	152	0.672142	1.1318	up	no	0.00794856	1.7843	1.7843	up	0.0212072	1.57651	1.57651	up
ILMN_1231274	Cklfsf5	6.72539	6.43748	6.64551	7.99304	7.53411	8.06355	6.64813	6.77066	6.67576	10.1707	10.4717	9.009	8.87378	9.71461	8.75272	7.86357	0.287486	6.6028	0.148631	6.69818	0.0642715	10.3212	0.212776	9.08753	0.430962	6.69818	1.52e-05	2.39624	2.39624	up	4.64e-06	2.24293	2.24293	up	2.24293	153	0.779418	1.06835	up	no	1.65e-06	5.59729	5.59729	up	1.19e-06	5.23919	5.23919	up
ILMN_2929572	Ccdc68	7.41271	7.04115	7.13847	8.24173	8.3553	8.49101	6.88163	6.79344	6.84021	9.06208	8.95421	9.42871	9.91733	9.09305	9.86487	8.36268	0.124807	7.19744	0.192671	6.83843	0.0441202	9.00814	0.07627	9.57599	0.389397	7.19744	6.76e-06	2.2427	2.2427	up	9.75e-09	2.87638	2.87638	up	2.2427	154	0.0931156	1.28255	down	no	1.53e-06	5.20013	5.20013	up	1.98e-07	6.66943	6.66943	up
ILMN_2771095	Kcnc4	7.00167	7.1233	7.08964	8.25626	8.06646	8.3547	6.70811	6.71971	6.87069	7.71877	8.06713	6.918	6.67744	6.9862	6.71878	8.22581	0.146513	7.07154	0.062803	6.76617	0.0907007	7.89295	0.246329	6.82511	0.15021	7.07154	2.46e-06	2.22572	2.22572	up	3.13e-08	2.75039	2.75039	up	2.22572	155	0.110378	1.23573	down	no	0.0732626	1.18627	0.842979	down	0.697104	1.0417	1.0417	up
ILMN_2946760	Ankrd56	7.08173	7.25741	7.53024	8.43979	8.28449	8.59568	6.71125	6.7937	6.97269	7.96577	7.96826	9.12623	8.39174	8.49357	8.51155	8.43999	0.155596	7.28979	0.226005	6.82588	0.133659	7.96701	0.00176183	8.63077	0.334493	7.28979	1.65e-05	2.21944	2.21944	up	1.69e-08	3.06123	3.06123	up	2.21944	156	0.0453149	1.37928	down	yes	7.49e-05	2.53323	2.53323	up	2.94e-06	3.49404	3.49404	up
ILMN_1218204	Irx1	7.07553	7.14641	6.46498	8.60791	8.26193	8.51449	7.33329	7.42897	7.17612	6.78154	6.91383	6.78582	6.68354	6.38509	6.87856	8.46145	0.178986	6.89564	0.374643	7.31279	0.127665	6.84768	0.0935375	6.68325	0.214136	7.31279	7.89e-06	2.96043	2.96043	up	1.32e-06	2.21707	2.21707	up	2.21707	157	0.182974	1.33529	up	no	0.360811	1.1586	0.863107	down	0.00130812	1.54707	0.646383	down
ILMN_2958099	Adssl1	9.25702	9.23454	9.02803	10.252	10.2046	10.4744	8.37037	8.33798	8.68404	10.487	10.8023	8.94007	9.28503	9.10144	9.09384	10.3104	0.144052	9.17319	0.126219	8.46413	0.191139	10.6446	0.222949	9.1051	0.141126	9.17319	4.68e-06	2.19948	2.19947	up	6.37e-09	3.59558	3.59558	up	2.19947	158	0.0016787	1.63475	down	yes	0.65142	1.04833	0.953894	down	0.000687	1.55938	1.55937	up
ILMN_1242391	Tmem8	6.97725	6.84566	6.77943	8.12539	7.7985	8.07063	6.98585	6.83789	6.73095	8.69737	8.82734	9.15962	9.35946	9.17062	9.21541	7.99818	0.175075	6.86745	0.100691	6.85157	0.128	8.76236	0.0919013	9.22628	0.0920104	6.86745	5.91e-06	2.18969	2.18969	up	1.27e-06	2.21393	2.21393	up	2.18969	159	0.973566	1.01107	down	no	7.27e-09	5.12954	5.12954	up	4.91e-09	5.18632	5.18632	up
ILMN_1242456	D330024H06Rik	9.75491	9.42616	9.58335	10.8023	10.6226	11.0931	9.76556	9.72812	9.66741	11.2187	10.7285	10.1245	10.4686	10.0975	10.498	10.8393	0.237433	9.58814	0.164424	9.72036	0.0495367	10.9736	0.346645	10.2971	0.215579	9.72036	9.1e-06	2.38038	2.38037	up	2.73e-06	2.17191	2.17191	up	2.17191	160	0.661122	1.09598	up	no	0.000935	1.63468	1.63468	up	0.00171893	1.49152	1.49152	up
ILMN_2737390	Moxd1	7.36155	7.3793	7.23077	9.52293	9.19997	9.78961	8.29235	8.57714	8.28887	11.7914	11.2865	9.94317	10.1889	10.1483	10.2603	9.50417	0.29527	7.32387	0.0811163	8.38612	0.16544	11.539	0.35702	10.1352	0.136118	8.38612	3.95e-08	4.53246	4.53247	up	1.61e-05	2.17053	2.17053	up	2.17053	161	2.53e-05	2.08818	up	yes	3.47e-09	7.0191	7.0191	up	1.57e-07	3.36135	3.36135	up
ILMN_3003631	Ppap2c	7.65028	8.08791	8.36048	9.15116	9.04737	9.24927	7.97988	7.78763	8.11075	9.48398	9.7312	8.78846	8.94758	8.17885	8.53276	9.14926	0.100964	8.03289	0.358286	7.95942	0.162529	9.60759	0.17481	8.61191	0.335482	8.03289	0.000109	2.16801	2.16801	up	5.12e-07	2.28128	2.28128	up	2.16801	162	0.902687	1.05225	down	no	0.0352075	1.49384	1.49384	up	0.00692852	1.57189	1.57189	up
ILMN_2666312	BC025833	7.06918	7.31014	7.41271	8.29852	8.35776	8.46902	6.93056	6.88509	7.04577	6.97746	7.04104	6.91422	6.76446	6.84697	6.85104	8.3751	0.0865599	7.26401	0.176351	6.95381	0.0828289	7.00925	0.0449589	6.84417	0.0614192	7.26401	6.42e-06	2.16009	2.16009	up	1.9e-08	2.67826	2.67826	up	2.16009	163	0.159749	1.23988	down	no	0.00549473	1.33778	0.74751	down	0.344868	1.07895	0.926825	down
ILMN_2783500	Plekhg3	7.46129	6.88328	7.23887	8.29736	7.97357	8.63476	7.24088	6.79916	6.95641	8.46152	8.55265	7.36226	7.25788	7.83943	7.42189	8.3019	0.330616	7.19448	0.29155	6.99882	0.223894	8.50709	0.0644422	7.47037	0.255208	7.19448	0.000326	2.15459	2.15459	up	8.86e-06	2.46755	2.46755	up	2.15459	164	0.627765	1.14525	down	no	0.205624	1.21074	1.21074	up	0.0229898	1.3866	1.3866	up
ILMN_2977492	Moxd1	8.42498	8.30216	8.51694	10.6472	10.4269	10.9344	9.3537	9.9105	9.43345	13.2479	12.5788	10.9555	11.2913	11.3982	11.3812	10.6695	0.254453	8.41469	0.107761	9.56588	0.301101	12.9134	0.473101	11.2565	0.206108	9.56588	1.83e-08	4.77267	4.77267	up	4.82e-05	2.14892	2.14892	up	2.14892	165	9.29e-05	2.22096	up	yes	1.23e-08	7.16928	7.16928	up	2.82e-06	3.22801	3.22801	up
ILMN_2690232	LOC73072	7.63933	7.46457	7.31357	8.90139	8.77981	9.02912	7.51866	7.88066	8.00483	8.15029	8.09479	7.38767	7.87734	7.58533	7.63984	8.90344	0.124667	7.47249	0.163026	7.80138	0.252596	8.12254	0.0392487	7.62255	0.201471	7.80138	5.71e-07	2.69623	2.69623	up	6.86e-06	2.14661	2.14661	up	2.14661	166	0.231671	1.25604	up	no	0.379489	1.10961	1.10961	up	0.347858	1.13197	0.883416	down
ILMN_2798138	Gipc2	6.77974	6.89863	6.81834	7.84351	8.10629	7.82704	6.63862	6.44298	6.79973	7.42875	7.32731	7.88421	7.38596	7.57282	7.44373	7.92561	0.156686	6.83223	0.060653	6.62711	0.178658	7.37803	0.0717236	7.57168	0.222515	6.83223	4.86e-06	2.13373	2.13373	up	4.25e-07	2.45973	2.45973	up	2.13373	167	0.427578	1.15279	down	no	0.000428	1.66953	1.66953	up	0.000107	1.92461	1.92461	up
ILMN_2625601	Stard10	6.69596	7.088	6.99539	7.91605	7.92218	8.21242	6.7888	6.89592	6.68239	7.69275	7.67796	9.76304	10.3516	8.80401	9.53462	8.01689	0.169366	6.92645	0.204911	6.78904	0.106763	7.68536	0.0104581	9.61333	0.63998	6.92645	2.43e-05	2.12938	2.12938	up	4.12e-07	2.34217	2.34217	up	2.12938	168	0.683807	1.09993	down	no	1.38e-05	6.43916	6.43916	up	5.38e-06	7.08265	7.08265	up
ILMN_2846026	Rhox4d	6.99763	6.70226	7.101	8.30397	8.02759	8.44276	7.0977	7.193	7.2344	7.98226	7.98449	7.18478	7.03367	6.83067	6.79402	8.25811	0.211347	6.93363	0.206929	7.17504	0.0700977	7.98337	0.0015825	6.96079	0.18278	7.17504	5.77e-06	2.50442	2.50442	up	2.76e-06	2.11854	2.11854	up	2.11854	169	0.346126	1.18214	up	no	0.892665	1.019	1.019	up	0.143485	1.1601	0.861995	down
ILMN_2919393	Tmem54	7.32378	7.17153	7.43174	8.29325	8.35807	8.51086	7.02121	6.82546	6.97519	7.00225	6.79531	6.72771	6.58992	6.64309	6.54333	8.38739	0.111728	7.30902	0.130728	6.94062	0.102349	6.89878	0.146327	6.62601	0.0791044	7.30902	6e-06	2.11166	2.11166	up	2.43e-08	2.72598	2.72598	up	2.11166	170	0.0667809	1.29092	down	no	0.000123	1.60548	0.622868	down	0.0138049	1.24367	0.80407	down
ILMN_3160653	Hs3st6	6.74202	6.82579	6.62103	7.70184	7.91929	7.77444	6.69916	6.41373	6.59849	7.99777	8.22413	10.3301	9.75168	9.63628	9.89477	7.79852	0.110704	6.72961	0.102939	6.57046	0.144764	8.11095	0.160056	9.90322	0.303618	6.72961	4.8e-06	2.09785	2.09785	up	2.96e-07	2.34253	2.34253	up	2.09785	171	0.569787	1.11663	down	no	2.86e-08	9.02298	9.02298	up	1.36e-08	10.0753	10.0753	up
ILMN_2680673	Fign	9.43301	9.73707	9.44446	10.6344	10.2919	10.9946	9.58927	9.34506	9.78095	7.84437	7.83532	7.52281	7.58628	7.40822	7.60151	10.6403	0.351372	9.53818	0.172338	9.57176	0.218471	7.83984	0.00640165	7.5297	0.0878691	9.57176	0.000166	2.14667	2.14667	up	9.29e-05	2.09728	2.09728	up	2.09728	172	0.950439	1.02355	up	no	5.28e-08	4.02357	0.248535	down	5.11e-08	4.11833	0.242817	down
ILMN_3107114	Stx3	6.84426	7.05906	6.88437	7.9695	7.93397	8.08724	6.59237	6.65708	6.64633	7.31314	7.32648	7.11579	7.20774	6.81317	6.97877	7.9969	0.0802268	6.92923	0.114215	6.63192	0.0346785	7.31981	0.00943047	7.02887	0.17184	6.92923	4.22e-06	2.09605	2.09605	up	2.07e-08	2.57573	2.57573	up	2.09605	173	0.128037	1.22885	down	no	0.519189	1.07151	1.07151	up	0.00864347	1.31671	1.31671	up
ILMN_2648289	Fgf9	6.92981	6.9117	6.90406	8.01816	7.94448	8.18111	7.02674	6.91196	7.0433	7.20689	7.26413	7.18618	6.96467	6.88958	7.07109	8.04792	0.121087	6.91519	0.013224	6.994	0.0715304	7.23551	0.0404755	7.02788	0.12916	6.994	1.85e-06	2.19272	2.19272	up	9.44e-07	2.07616	2.07616	up	2.07616	174	0.801172	1.05615	up	no	0.377701	1.08124	1.08124	up	0.819734	1.02376	1.02376	up
ILMN_2822579	Col4a2	10.3826	10.1303	10.2025	11.2346	11.127	11.5649	10.1921	10.2936	10.2818	10.7793	11.1716	10.3653	10.0338	11.0864	10.1425	11.3088	0.228188	10.2385	0.129929	10.2558	0.0555346	10.9755	0.277397	10.407	0.473506	10.2558	2.71e-05	2.09996	2.09997	up	4.86e-06	2.07485	2.07485	up	2.07485	175	0.96943	1.0121	up	no	0.57156	1.12392	1.12392	up	0.613317	1.11048	1.11048	up
ILMN_2837671	Fblim1	9.23521	9.48597	9.15116	10.1971	10.4185	10.4132	8.37205	8.47009	8.46779	11.3325	11.4867	10.7123	10.2845	10.8873	10.7222	10.3429	0.126298	9.29078	0.174187	8.43664	0.0559524	11.4096	0.109012	10.6516	0.257551	9.29078	1.5e-05	2.07361	2.07362	up	7.6e-10	3.74843	3.74843	up	2.07362	176	0.000176	1.80768	down	yes	1.43e-05	2.56825	2.56825	up	9.87e-08	4.64257	4.64258	up
ILMN_1235207	2310057J16Rik	6.8552	6.68626	6.90519	8.07875	7.992	8.34252	7.13267	7.09234	7.04311	7.82842	7.79249	8.3878	8.03186	8.12042	7.99901	8.13776	0.182556	6.81555	0.114722	7.08938	0.0448531	7.81045	0.0254041	8.13477	0.176304	7.08938	1.51e-06	2.50048	2.50048	up	2.19e-06	2.06821	2.06821	up	2.06821	177	0.173115	1.20901	up	no	2.74e-06	2.49532	2.49532	up	7.91e-06	2.06393	2.06393	up
ILMN_2621463	Spint1	6.76563	6.82003	6.71321	7.88193	7.53086	8.02349	6.73812	6.84697	6.67757	8.75362	9.21058	8.6732	8.53075	8.31499	8.45319	7.81209	0.253631	6.76629	0.0534144	6.75422	0.085842	8.9821	0.323124	8.49303	0.149633	6.76629	3.21e-05	2.06451	2.06452	up	8.33e-06	2.08186	2.08186	up	2.06452	178	0.977724	1.0084	down	no	1.4e-07	3.30979	3.3098	up	9.15e-08	3.3376	3.3376	up
ILMN_1238603	Pcolce2	8.13035	8.00544	8.00483	9.04192	8.94519	9.27547	7.39786	7.26667	7.56025	11.5577	10.9565	11.457	11.3677	11.2913	11.3466	9.08753	0.1698	8.04688	0.072295	7.40826	0.147066	11.2571	0.42512	11.3656	0.0688917	8.04688	1.03e-05	2.05715	2.05716	up	1.51e-08	3.20265	3.20265	up	2.05716	179	0.00170715	1.55683	down	yes	3.87e-10	9.9781	9.97811	up	1.1e-10	15.5343	15.5343	up
ILMN_1243900	Eppk1	6.83707	6.72945	6.68721	8.09793	7.92298	8.3553	7.06337	6.89273	7.30317	7.52759	7.63358	6.93924	6.92603	6.94052	7.03182	8.12541	0.217467	6.75124	0.0772724	7.08642	0.206189	7.58059	0.0749501	6.9594	0.0487188	7.08642	1.33e-06	2.59218	2.59218	up	1.78e-05	2.05478	2.05478	up	2.05478	180	0.142187	1.26154	up	no	0.0694335	1.15521	1.15521	up	0.374574	1.09204	0.91572	down
ILMN_3091288	Tpd52	11.164	10.9885	11.1826	12.087	12.2069	12.1567	10.8864	10.6807	10.9293	13.2355	12.9413	12.5122	12.9757	12.9255	12.7849	12.1502	0.060184	11.1117	0.107097	10.8321	0.13292	13.0884	0.208013	12.7996	0.207903	11.1117	4.46e-06	2.05415	2.05415	up	6.93e-08	2.49336	2.49336	up	2.05415	181	0.199749	1.21382	down	no	6.83e-07	3.22184	3.22184	up	1.5e-07	3.91072	3.91072	up
ILMN_3001616	Plp2	8.31014	7.75667	8.93532	9.4883	9.5075	9.92315	8.63335	8.54815	8.63634	9.19903	9.27205	8.30256	8.65533	8.27839	8.44653	9.63965	0.245706	8.33404	0.589688	8.60595	0.0500741	9.23554	0.0516351	8.4207	0.173134	8.60595	0.000907	2.47188	2.47188	up	7.88e-06	2.04727	2.04727	up	2.04727	182	0.633732	1.2074	up	no	0.794667	1.06191	1.06191	up	0.189988	1.13701	0.8795	down
ILMN_1256173	Pax8	6.85026	6.96964	6.97466	7.85372	7.89015	8.14516	6.52149	6.92264	6.84373	6.59276	6.54147	6.61963	6.60931	6.69272	6.71333	7.96301	0.158799	6.93152	0.0704206	6.76262	0.212518	6.56711	0.0362676	6.65875	0.0519858	6.93152	9.63e-06	2.04413	2.04413	up	1.86e-06	2.29801	2.29801	up	2.04413	183	0.577557	1.1242	down	no	0.021361	1.20813	0.827727	down	0.483605	1.07466	0.93053	down
ILMN_1238558	Arid3b	9.78282	9.44271	9.7142	10.4986	10.6874	10.8452	9.69247	9.65147	9.54421	8.63634	9.11739	8.9045	8.91423	9.09446	8.79345	10.6771	0.173509	9.64658	0.179857	9.62939	0.0765561	8.87686	0.340158	8.92666	0.124566	9.64658	3.18e-05	2.04271	2.04271	up	2.25e-06	2.06719	2.06719	up	2.04271	184	0.972582	1.01199	down	no	0.000264	1.64709	0.607132	down	8.29e-05	1.62758	0.61441	down
ILMN_2663230	Slco3a1	7.64462	7.78208	7.72141	8.49815	8.72114	8.98934	7.46435	7.74474	7.60118	9.5813	9.38134	9.9705	9.62892	9.73578	9.8875	8.73621	0.245943	7.71604	0.0688839	7.60342	0.140208	9.48132	0.141394	9.80568	0.152741	7.71604	3.85e-05	2.02816	2.02816	up	5.14e-06	2.19282	2.19282	up	2.02816	185	0.722132	1.08119	down	no	3.63e-08	4.25642	4.25642	up	2.43e-08	4.60198	4.60198	up
ILMN_1213549	Creb3l4	6.64102	7.19341	6.90957	8.00574	8.27839	8.16754	7.04199	7.22759	7.12727	9.36333	9.30318	8.88089	8.60543	9.06726	9.08206	8.15055	0.137117	6.91467	0.276231	7.13228	0.0929026	9.33326	0.0425332	8.90891	0.222067	7.13228	1.43e-05	2.35526	2.35526	up	2.11e-06	2.02549	2.02549	up	2.02549	186	0.499366	1.16281	up	no	1.07e-06	3.98408	3.98408	up	3.36e-07	3.42625	3.42625	up
ILMN_2461668	Unc5c	8.79261	8.27766	8.63721	10.101	9.92039	10.0531	8.89348	9.176	8.95798	8.31457	8.42009	7.02503	7.17964	7.55733	6.89784	10.0249	0.0935796	8.56916	0.264132	9.00915	0.148046	8.36733	0.0746153	7.16496	0.285836	9.00915	1.7e-06	2.74288	2.74288	up	2.54e-06	2.02188	2.02188	up	2.02188	187	0.0827066	1.3566	up	no	3.51e-05	2.64671	0.377828	down	1.14e-06	3.59052	0.278512	down
ILMN_2691478	Cckbr	6.76663	6.65814	6.62291	7.5747	7.71114	7.80356	6.63903	6.61407	6.61892	7.21476	7.1674	6.67784	6.84256	6.48505	6.7096	7.69647	0.115137	6.68256	0.074907	6.62401	0.0132333	7.19108	0.0334893	6.67876	0.147541	6.68256	6.76e-06	2.01937	2.01937	up	5.32e-07	2.10301	2.10301	up	2.01937	188	0.866258	1.04142	down	no	0.982752	1.00264	0.99737	down	0.703828	1.03868	1.03868	up
ILMN_1219993	Matn1	6.5911	6.52968	6.64247	7.15729	7.67673	7.96636	6.55569	6.62991	6.4694	11.86	11.9246	9.13831	10.1023	10.4386	9.27103	7.60013	0.409936	6.58775	0.0564721	6.55167	0.0803351	11.8923	0.045677	9.73757	0.632797	6.58775	0.000492	2.01723	2.01723	up	0.00012	2.06832	2.06832	up	2.01723	189	0.928281	1.02533	down	no	2.89e-06	8.87547	8.87547	up	1.78e-06	9.10026	9.10025	up
ILMN_1240256	Slc9a3r1	9.96409	9.23362	9.87149	10.5751	10.6537	10.8689	9.56295	9.07295	9.55179	12.1207	12.1959	11.0215	11.1815	11.1855	11.2259	10.6992	0.152112	9.68973	0.39771	9.39589	0.279734	12.1583	0.0532119	11.1536	0.0903265	9.68973	0.000599	2.01322	2.01322	up	1.97e-06	2.46799	2.46799	up	2.01322	190	0.508086	1.2259	down	no	1.76e-05	2.75848	2.75848	up	4.59e-07	3.3816	3.3816	up
ILMN_2631143	Sox5	9.77692	10.1983	9.73578	10.5913	10.8802	11.2586	9.33051	9.35162	9.09589	10.9919	11.0257	9.68991	9.93059	10.0406	9.93302	10.91	0.334648	9.90366	0.25597	9.25934	0.141944	11.0088	0.0238613	9.89852	0.148226	9.90366	0.000578	2.00885	2.00885	up	2.79e-07	3.13983	3.13983	up	2.00885	191	0.00779393	1.563	down	yes	0.981868	1.00356	0.996449	down	0.000455	1.55745	1.55744	up
ILMN_2739825	Dncic1	7.04489	6.85547	7.00518	8.04753	7.91489	7.94778	6.55139	6.88387	6.57865	8.76033	8.78252	8.21689	7.77342	7.38114	8.00708	7.97007	0.0690766	6.96851	0.0998907	6.6713	0.184588	8.77142	0.0156893	7.84463	0.358174	6.96851	6.34e-06	2.00215	2.00215	up	1.99e-07	2.46018	2.46018	up	2.00215	192	0.199479	1.22876	down	no	0.00136286	1.83543	1.83543	up	0.000175	2.25532	2.25532	up
ILMN_1239411	6430510M02Rik	9.33463	9.17062	9.46518	10.3501	10.1101	10.5673	9.29861	9.27521	9.45304	11.7735	11.783	11.8366	11.9811	12.1774	12.1304	10.3425	0.228684	9.32347	0.147597	9.34229	0.0966277	11.7782	0.00666165	12.0314	0.154481	9.34229	5.09e-05	2.02656	2.02656	up	1.08e-05	2.00031	2.00031	up	2.00031	193	0.9691	1.01313	up	no	1.04e-08	6.53362	6.53362	up	3.77e-09	6.44897	6.44897	up
ILMN_2903926	Pdgfrl	6.7813	6.93443	6.9849	8.07653	8.15479	8.07526	7.13538	6.94234	7.23164	8.89917	8.89153	8.30342	8.18362	8.05483	8.4321	8.10219	0.045551	6.90021	0.106028	7.10312	0.147324	8.89535	0.005403	8.24349	0.1616	7.10312	9.24e-07	2.30056	2.30056	up	2.2e-06	1.99871	1.99871	up	1.99871	194	0.427578	1.15102	up	no	1.7e-06	2.53728	2.53728	up	6.17e-06	2.20438	2.20438	up
ILMN_2873444	Fbxo32	7.31757	7.27595	7.52469	8.37297	8.28538	8.45419	7.21545	7.00589	7.04605	9.72864	10.0167	9.26909	9.154	9.40075	9.13509	8.37085	0.0844251	7.37273	0.133231	7.08913	0.111224	9.87268	0.203714	9.23973	0.122595	7.37273	1.06e-05	1.99738	1.99738	up	8.76e-08	2.43128	2.43128	up	1.99738	195	0.193521	1.21723	down	no	8.96e-08	3.64772	3.64772	up	1.36e-08	4.44012	4.44012	up
ILMN_2711562	Pip5k1a	8.00223	7.72298	7.82892	8.71202	8.79177	9.04387	7.67076	7.4917	7.33806	7.91719	7.93714	7.26522	7.15617	7.2612	7.32502	8.84922	0.173223	7.85138	0.140973	7.50017	0.16651	7.92717	0.0141095	7.2519	0.0701794	7.85138	2.82e-05	1.99701	1.99701	up	2.8e-07	2.54744	2.54744	up	1.99701	196	0.117357	1.27562	down	no	0.000338	1.51516	0.659995	down	0.0633459	1.18778	0.841904	down
ILMN_1228479	Kremen	7.43008	7.21192	7.23361	8.13082	8.58701	8.50009	7.45994	7.36556	7.40412	10.6463	10.4863	10.2554	10.0355	10.1736	10.476	8.40597	0.242219	7.29187	0.120185	7.40987	0.0474523	10.5663	0.113118	10.2351	0.184472	7.40987	2.12e-05	2.1646	2.1646	up	1.1e-05	1.99461	1.99461	up	1.99461	197	0.683648	1.08523	up	no	7.27e-09	7.69146	7.69146	up	3.46e-09	7.08741	7.08741	up
ILMN_1238433	Rbp1	10.2079	10.2386	10.2725	11.3574	11.1277	11.222	9.117	8.77035	9.18451	11.4813	11.5246	10.2176	9.8782	10.132	9.39016	11.2357	0.115431	10.2397	0.0322691	9.02395	0.22221	11.503	0.030593	9.90449	0.371946	10.2397	6.51e-06	1.9945	1.9945	up	9.16e-10	4.63233	4.63233	up	1.9945	198	1.26e-05	2.32255	down	yes	0.144919	1.26153	0.792687	down	0.00207465	1.84106	1.84106	up
ILMN_2669793	Ccnd1	11.0699	10.6163	10.8864	12.2069	12.2008	12.2589	11.2187	11.2716	11.1888	9.97197	10.0796	9.26514	8.46032	9.24458	9.50571	12.2222	0.0319615	10.8575	0.228163	11.2264	0.0419776	10.0258	0.0761144	9.11893	0.454801	11.2264	1.41e-06	2.57516	2.57516	up	6.93e-07	1.99423	1.99423	up	1.99423	199	0.1043	1.2913	up	no	5.13e-05	3.33711	0.29966	down	4.69e-06	4.30923	0.23206	down
ILMN_1223285	Hspa2	8.73634	9.01956	8.60204	9.52612	9.97665	9.842	8.45181	8.64615	8.55233	11.4499	11.6496	12.8111	12.8442	12.9413	12.5482	9.78159	0.231263	8.78598	0.213145	8.5501	0.0971868	11.5498	0.141195	12.7862	0.168033	8.78598	0.000129	1.99393	1.99392	up	1.03e-06	2.3481	2.34809	up	1.99392	200	0.380187	1.17762	down	no	1.53e-09	16.0023	16.0023	up	1.65e-10	18.8447	18.8447	up
ILMN_1221805	Dtna	7.3095	7.58451	7.58941	8.88827	9.04309	8.74207	7.78566	7.87346	8.0358	8.90227	9.04959	9.52899	9.53602	9.48398	9.16587	8.89114	0.150534	7.49447	0.160215	7.89831	0.126906	8.97593	0.104167	9.42871	0.176738	7.89831	9.24e-07	2.63293	2.63293	up	4.86e-06	1.9901	1.9901	up	1.9901	201	0.0569076	1.32302	up	no	2.12e-07	3.82177	3.82177	up	5.99e-07	2.88868	2.88868	up
ILMN_2662690	Ptprf	9.60696	9.51073	8.85994	10.122	10.0267	10.9885	9.48296	9.41423	9.26677	10.5982	10.4744	9.18846	9.61623	8.75232	9.91088	10.3791	0.529929	9.32588	0.406369	9.38799	0.110459	10.5363	0.087497	9.36697	0.505842	9.38799	0.00672577	2.0751	2.0751	up	0.00124379	1.98766	1.98766	up	1.98766	202	0.924986	1.04399	up	no	0.921135	1.02889	1.02889	up	0.954917	1.01467	0.985539	down
ILMN_1259610	6030411F23Rik	9.90406	9.64584	9.97827	10.6298	10.7279	11.1365	9.69041	9.73289	9.75754	10.3314	10.251	9.05494	9.40102	9.35228	9.34609	10.8314	0.268752	9.84273	0.174499	9.72695	0.0339602	10.2912	0.056908	9.28858	0.157685	9.84273	0.000152	1.98437	1.98437	up	5.46e-06	2.15019	2.15019	up	1.98437	203	0.723676	1.08356	down	no	0.00241771	1.4683	0.681062	down	0.00376293	1.35507	0.737972	down
ILMN_1237302	Pcdh20	6.67519	6.74094	6.88558	7.80636	7.94753	7.75499	6.59747	6.92297	7.03756	7.91124	7.86985	7.57905	7.07321	6.76792	7.53071	7.8363	0.099699	6.76724	0.107632	6.85266	0.228312	7.89054	0.0292669	7.23772	0.387354	6.85266	4.52e-06	2.09806	2.09806	up	1.32e-05	1.97744	1.97744	up	1.97744	204	0.838138	1.061	up	no	0.0563677	1.38558	1.38558	up	0.131701	1.30591	1.30591	up
ILMN_2661082	Edg4	7.09787	7.28097	7.14426	8.29296	8.23546	8.2665	7.1691	7.41725	7.27047	7.71785	8.08651	7.29293	7.36721	7.37121	7.59331	8.26498	0.0287778	7.17436	0.0951891	7.28561	0.124761	7.90218	0.26068	7.40616	0.129851	7.28561	2.08e-06	2.12964	2.12964	up	1.89e-06	1.9716	1.9716	up	1.9716	205	0.727701	1.08016	up	no	0.0849729	1.1743	1.1743	up	0.387696	1.08716	1.08716	up
ILMN_1245079	Adssl1	7.87254	7.62322	7.9348	8.89153	8.63634	8.83259	7.13055	7.30293	7.34616	8.7049	8.74848	7.58362	7.8748	7.43634	7.75257	8.78682	0.133613	7.81018	0.164885	7.25988	0.11407	8.72669	0.0308143	7.66183	0.191965	7.81018	2.91e-05	1.96787	1.96787	up	1.9e-08	2.88175	2.88175	up	1.96787	206	0.00799853	1.4644	down	yes	0.376157	1.1083	0.90228	down	0.0143911	1.3213	1.3213	up
ILMN_2497190	Bmf	7.82091	7.76222	7.84351	8.8891	8.76294	9.35897	7.88049	8.08364	8.12009	9.32418	9.13731	7.86283	8.39754	7.92442	8.18954	9.00367	0.314095	7.80888	0.0419602	8.02807	0.129107	9.23075	0.132136	8.09358	0.247292	8.02807	2.31e-05	2.28912	2.28912	up	6.93e-05	1.96646	1.96646	up	1.96646	207	0.328427	1.16408	up	no	0.1001	1.21816	1.21816	up	0.742814	1.04645	1.04645	up
ILMN_2751494	Stk39	9.61929	9.50041	9.53775	10.6047	10.607	10.6209	9.61183	9.69575	9.60255	10.9477	10.8478	12.0422	11.8011	11.6702	11.8253	10.6109	0.00873836	9.55248	0.0607924	9.63671	0.0513408	10.8978	0.0706534	11.8347	0.154193	9.63671	2.04e-06	2.08259	2.08259	up	8.97e-07	1.96449	1.96449	up	1.96449	208	0.78583	1.06012	up	no	1.9e-08	4.86417	4.86418	up	1.33e-08	4.58833	4.58833	up
ILMN_1244213	Sox5	7.67985	7.95829	7.5084	8.48125	8.52853	9.0554	7.84291	7.56727	7.41797	8.68054	8.32402	7.41504	7.97496	7.48749	7.62346	8.68839	0.318712	7.71552	0.227056	7.60939	0.215579	8.50228	0.252098	7.62524	0.248642	7.71552	0.000506	1.96275	1.96275	up	5.19e-05	2.11258	2.11258	up	1.96275	209	0.813196	1.07634	down	no	0.673215	1.06458	0.939341	down	0.948468	1.01105	1.01105	up
ILMN_2725781	Abcg5	7.6719	7.56342	7.72783	8.68254	8.52267	8.67654	6.83228	6.89505	7.05843	9.9615	9.8001	7.15504	9.0041	8.11046	7.98714	8.62725	0.0906185	7.65438	0.0835944	6.92859	0.116745	9.8808	0.114127	8.06419	0.756759	7.65438	8.76e-06	1.96274	1.96274	up	3.37e-09	3.246	3.24601	up	1.96274	210	0.000448	1.65382	down	yes	0.345076	1.3285	1.3285	up	0.0125469	2.1971	2.1971	up
ILMN_2678421	Pcolce2	7.46963	7.78489	7.6075	8.50009	8.56351	8.71131	7.16981	7.20284	7.02723	10.0446	9.35736	9.36473	10.5651	8.60466	10.0807	8.59164	0.108383	7.62068	0.158042	7.13329	0.0933221	9.70096	0.485921	9.65381	0.855775	7.62068	2.3e-05	1.96015	1.96015	up	1.92e-08	2.74793	2.74793	up	1.96015	211	0.0154948	1.4019	down	yes	0.000781	4.09294	4.09294	up	0.000115	5.73789	5.73789	up
ILMN_1256309	Luzp2	6.87901	6.70413	6.61956	7.99233	7.74144	7.92442	7.16972	6.73376	6.84942	8.13223	7.80844	7.32884	7.36155	8.1494	7.12943	7.88606	0.12977	6.73423	0.132318	6.91763	0.225841	7.97034	0.228958	7.4923	0.449915	6.91763	3.78e-06	2.22196	2.22196	up	1.89e-05	1.95671	1.95671	up	1.95671	212	0.567004	1.13556	up	no	0.0108687	1.69123	1.69123	up	0.0466477	1.48934	1.48934	up
ILMN_2512191	Gas2	6.95128	7.25541	7.00308	8.22476	8.01853	7.94821	6.98669	7.04227	7.25804	9.74459	9.30398	8.90633	8.71597	8.56472	8.76375	8.06383	0.143732	7.06992	0.162712	7.09567	0.14334	9.52428	0.311563	8.73769	0.140843	7.09567	2.68e-05	1.99157	1.99158	up	7.07e-06	1.95635	1.95635	up	1.95635	213	0.959442	1.018	up	no	3.96e-07	3.17723	3.17723	up	2.15e-07	3.12104	3.12104	up
ILMN_3139514	Tbx3	8.53	8.58778	8.6416	9.30583	9.6112	9.7428	6.9227	7.01032	7.01667	7.67488	7.69627	7.05631	6.79344	6.79641	7.0558	9.55328	0.22417	8.58646	0.0558097	6.98323	0.0525189	7.68558	0.015124	6.92549	0.150769	8.58646	4.37e-05	1.95452	1.95452	up	1.03e-10	5.93829	5.93829	up	1.95452	214	7.98e-08	3.03823	down	yes	1.95e-07	3.16229	0.316226	down	0.694819	1.04083	0.960769	down
ILMN_1242413	5430425C04Rik	7.06321	6.87651	7.29984	8.05791	8.08685	7.98419	6.82172	6.72233	6.95162	7.68166	7.74506	6.67151	7.22905	7.19848	6.97246	8.04299	0.0529343	7.07986	0.212155	6.83189	0.114981	7.71336	0.0448284	7.01787	0.257712	7.07986	3.73e-05	1.94954	1.94954	up	1.48e-07	2.31513	2.31513	up	1.94954	215	0.354685	1.18753	down	no	0.778465	1.0439	0.957947	down	0.310647	1.13759	1.13759	up
ILMN_2955452	Mapk13	7.5605	7.42112	7.38444	8.26944	8.55893	8.42565	7.19273	7.04072	6.90485	9.9105	10.0278	8.42394	8.78563	8.72617	8.67091	8.41801	0.144899	7.45535	0.0928884	7.0461	0.144016	9.96913	0.0829125	8.65166	0.158876	7.45535	1.86e-05	1.94889	1.94889	up	1.18e-07	2.58812	2.58812	up	1.94889	216	0.0402578	1.328	down	yes	3.62e-06	2.29153	2.29153	up	3.48e-07	3.04314	3.04314	up
ILMN_2925169	Hist1h3f	8.64452	8.26542	7.88032	9.59328	9.13399	9.55977	8.97272	8.26944	8.15864	7.15253	7.41357	6.96905	6.98312	7.35796	7.32073	9.42902	0.256046	8.26342	0.382107	8.46693	0.441516	7.28305	0.184585	7.15772	0.210358	8.46693	0.000269	2.24326	2.24326	up	0.00109617	1.94812	1.94812	up	1.94812	217	0.752637	1.1515	up	no	0.000295	2.15204	0.464676	down	0.000118	2.47807	0.40354	down
ILMN_1247257	Gpd2	9.61834	10.0296	9.69041	10.5066	10.6163	11.0864	9.85677	9.75933	9.66371	10.789	10.6524	9.77401	9.58335	9.62832	9.73234	10.7365	0.308017	9.77945	0.219626	9.75994	0.0965312	10.7207	0.096542	9.6795	0.0886738	9.77945	0.000487	1.94128	1.94128	up	5.14e-05	1.96772	1.96772	up	1.94128	218	0.971253	1.01362	down	no	0.523289	1.07174	0.933065	down	0.528859	1.05734	0.945773	down
ILMN_2595477	Cldn7	6.78953	7.14877	6.68445	7.81029	7.80668	7.86985	6.91742	6.70539	6.93426	8.00877	8.13468	8.02513	7.65858	7.55475	7.79305	7.82894	0.0354745	6.87425	0.243475	6.85236	0.127558	8.07173	0.0890304	7.75788	0.203128	6.87425	6.29e-05	1.93816	1.93816	up	2.09e-06	1.9678	1.9678	up	1.93816	219	0.969271	1.01529	down	no	0.000328	1.84501	1.845	up	6.99e-05	1.87322	1.87322	up
ILMN_1213777	Fgf10	6.93257	6.87775	6.87001	7.89896	7.8845	7.75926	6.39321	6.65038	6.67174	7.86476	8.10145	7.36721	7.42386	7.54683	7.60559	7.84757	0.0768191	6.89344	0.0341042	6.57178	0.15501	7.9831	0.16737	7.48587	0.109508	6.89344	6.87e-06	1.93741	1.93741	up	1.63e-07	2.42132	2.42132	up	1.93741	220	0.115359	1.24977	down	no	0.00025	1.50778	1.50778	up	1.79e-05	1.88439	1.88439	up
ILMN_1232621	Ank	8.62939	8.5065	8.55485	9.59107	9.82154	10.0446	8.79011	8.92634	8.87848	11.9684	12.0197	11.9118	11.9626	11.9811	12.2008	9.81906	0.226751	8.56358	0.0619078	8.86498	0.0691162	11.994	0.0362859	12.0141	0.12786	8.86498	3.54e-06	2.38746	2.38746	up	1.49e-05	1.93734	1.93734	up	1.93734	221	0.107555	1.23234	up	no	6.39e-10	10.9321	10.9321	up	6.15e-10	8.87106	8.87105	up
ILMN_1255342	St14	6.95226	6.71963	6.85159	7.81722	7.7134	7.85175	6.77264	6.49905	6.79786	8.40938	8.48541	7.89811	7.88696	7.81898	7.97034	7.79412	0.0720079	6.84116	0.116666	6.68985	0.165714	8.44739	0.0537649	7.8936	0.0619742	6.84116	1.28e-05	1.93585	1.93585	up	1.04e-06	2.14991	2.14991	up	1.93585	222	0.618192	1.11058	down	no	2.88e-06	2.07403	2.07403	up	1.28e-06	2.30337	2.30337	up
ILMN_2900617	Tle6	7.44699	7.37235	7.64607	8.18495	8.71313	8.41399	6.8855	6.91507	6.98225	7.01579	7.32884	6.85824	7.02132	6.99539	7.01558	8.43736	0.264861	7.48847	0.141495	6.92761	0.0495799	7.17232	0.221354	6.97263	0.0770664	7.48847	0.000163	1.93038	1.93038	up	1.3e-07	2.8476	2.8476	up	1.93038	223	0.00397755	1.47515	down	yes	0.0010704	1.42982	0.699388	down	0.719341	1.0317	1.0317	up
ILMN_1235131	Gyltl1b	9.79529	9.3209	9.9105	10.493	10.65	10.718	9.60572	9.31279	9.3968	11.1213	11.2138	9.73434	9.73187	10.124	10.0731	10.6203	0.115394	9.67556	0.312503	9.43844	0.150838	11.1676	0.0654152	9.91582	0.212003	9.67556	0.000279	1.92485	1.92485	up	5.32e-07	2.26871	2.26871	up	1.92485	224	0.504124	1.17864	down	no	0.25192	1.1812	1.18121	up	0.0087048	1.39221	1.39221	up
ILMN_2940642	St6galnac2	7.03395	6.90134	6.92803	7.72538	7.91308	8.05106	6.75699	6.70756	6.66737	11.3778	11.5006	9.90406	9.14006	9.41883	9.50616	7.89651	0.163474	6.95444	0.0701381	6.71064	0.0448903	11.4392	0.0868716	9.49228	0.315815	6.95444	2.52e-05	1.92128	1.92128	up	3.62e-07	2.275	2.275	up	1.92128	225	0.218624	1.1841	down	no	1.8e-07	5.80719	5.80719	up	4.71e-08	6.87632	6.87632	up
ILMN_2674483	Gpx2	7.23575	7.30346	7.26709	8.06215	8.29935	8.26477	6.94906	6.84966	6.97256	9.05749	9.30223	10.8018	11.0562	10.8604	10.8931	8.20875	0.128136	7.26876	0.033885	6.92376	0.0652393	9.17986	0.173054	10.9029	0.10898	7.26876	1.38e-05	1.91851	1.91852	up	9.07e-08	2.43681	2.43681	up	1.91852	226	0.054093	1.27016	down	no	2.78e-10	12.4158	12.4158	up	7.82e-11	15.77	15.77	up
ILMN_2846776	Cdkn1a	6.59601	6.93734	7.11178	7.86646	7.81722	7.7771	6.75155	6.71436	6.74582	7.90453	8.31874	7.73625	7.5351	7.82355	7.94448	7.82026	0.0447578	6.88171	0.262344	6.73725	0.0200224	8.11164	0.292891	7.75984	0.172449	6.88171	0.000104	1.9166	1.9166	up	2.46e-07	2.11845	2.11845	up	1.9166	227	0.686072	1.10532	down	no	0.000291	1.838	1.838	up	8.16e-06	2.03157	2.03157	up
ILMN_1245768	Ica1	8.13082	7.77444	8.2631	8.88123	9.00134	9.10011	8.07494	7.97314	7.9101	8.75581	8.89624	10.6746	10.5762	10.823	10.4738	8.99423	0.109612	8.05612	0.252747	7.98606	0.0831767	8.82602	0.099304	10.6369	0.148693	8.05612	0.000122	1.91601	1.91601	up	1.54e-06	2.01135	2.01135	up	1.91601	228	0.882356	1.04976	down	no	4.53e-08	5.98261	5.98261	up	3.43e-09	6.2803	6.2803	up
ILMN_2938932	Defcr26	6.51947	6.7044	6.60311	7.67443	7.51179	7.45355	6.40695	6.63676	6.75706	6.66868	6.46234	6.93029	6.73602	6.77884	7.01712	7.54659	0.114479	6.60899	0.092602	6.60026	0.177889	6.56551	0.145904	6.86557	0.130971	6.60899	1.7e-05	1.91534	1.91534	up	1.05e-05	1.92697	1.92697	up	1.91534	229	0.986954	1.00607	down	no	0.0587221	1.19464	1.19464	up	0.0751848	1.20189	1.20189	up
ILMN_2625893	Ces3	6.70116	6.94413	6.99686	7.87658	7.85471	7.71544	6.62751	6.57484	7.24694	10.9731	10.8123	9.60149	8.96499	9.01743	9.62892	7.81558	0.0874092	6.88072	0.157717	6.81643	0.373762	10.8927	0.113703	9.30321	0.361074	6.88072	2.77e-05	1.91171	1.91171	up	0.000114	1.99882	1.99882	up	1.91171	230	0.918976	1.04557	down	no	7.42e-07	5.36097	5.36098	up	1.55e-06	5.60526	5.60526	up
ILMN_2907560	Fzd7	10.5018	9.92194	10.4954	11.9739	11.6241	12.0504	10.873	10.8984	11.0758	11.0193	10.6773	9.82933	10.1844	9.7304	10.0355	11.8828	0.227276	10.3064	0.33295	10.9491	0.110471	10.8483	0.241827	9.9449	0.204065	10.9491	6.08e-06	2.98232	2.98232	up	2.45e-05	1.91022	1.91022	up	1.91022	231	0.0157021	1.56124	up	yes	0.0931241	1.28474	0.778365	down	2.71e-05	2.0058	0.498555	down
ILMN_1241949	Dlx5	6.58556	6.74219	6.73169	7.58838	7.6432	7.62819	6.548	6.50366	6.56735	6.54071	6.36636	6.51599	6.62764	6.59006	6.4886	7.61992	0.0283309	6.68648	0.0875554	6.53967	0.032653	6.45354	0.123285	6.55557	0.0643815	6.68648	9.36e-06	1.90983	1.90983	up	2.45e-07	2.11441	2.11441	up	1.90983	232	0.555772	1.10712	down	no	0.262655	1.09498	0.913259	down	0.904472	1.01109	1.01109	up
ILMN_2996877	Dncic1	7.12603	7.02006	6.99216	8.19224	7.88665	7.85004	7.1057	6.98297	6.945	9.23784	9.38921	8.80784	8.00187	8.31926	8.45457	7.97631	0.187897	7.04608	0.0706278	7.01122	0.0839903	9.31352	0.107033	8.39589	0.333804	7.04608	3.93e-05	1.90557	1.90557	up	7.7e-06	1.95218	1.95218	up	1.90557	233	0.932421	1.02446	down	no	3.43e-05	2.54877	2.54877	up	2.06e-05	2.61111	2.61111	up
ILMN_1249134	Vwa2	6.77966	6.59713	6.62918	7.52572	7.54107	7.80767	6.73185	6.71996	6.63442	7.3195	7.42492	6.62656	6.68876	6.65431	6.70944	7.62482	0.158535	6.66865	0.0974579	6.69541	0.0531514	7.37221	0.0745467	6.66977	0.0367005	6.69541	2.46e-05	1.94015	1.94015	up	6.27e-06	1.9045	1.9045	up	1.9045	234	0.948632	1.01872	up	no	0.994075	1.00077	1.00077	up	0.837976	1.01793	0.982385	down
ILMN_2656359	Samd10	7.50264	7.42189	7.85004	8.86079	8.7838	9.13731	7.93047	8.21689	7.84751	8.72896	8.97107	8.57316	8.83827	8.25253	8.50878	8.9273	0.185905	7.59152	0.22749	7.99829	0.193807	8.85001	0.171198	8.54319	0.24058	7.99829	5.05e-06	2.52412	2.52412	up	3.42e-05	1.90397	1.90397	up	1.90397	235	0.112183	1.32571	up	no	0.000269	1.9341	1.9341	up	0.007494	1.45891	1.45891	up
ILMN_2807016	Tspan7	9.48715	9.0716	9.31205	10.1835	10.2128	10.4551	9.61742	9.29644	9.16291	9.71496	9.27714	8.40667	8.61473	8.73869	8.81382	10.2838	0.149048	9.29027	0.208629	9.35892	0.23361	9.49605	0.309583	8.64348	0.177942	9.35892	5.05e-05	1.99106	1.99106	up	4.16e-05	1.89853	1.89853	up	1.89853	236	0.894212	1.04874	up	no	0.0015445	1.56568	0.638701	down	0.000795	1.64199	0.609017	down
ILMN_2708580	Cipp	6.91742	6.81419	6.76421	7.58425	7.77728	7.90838	6.44055	6.94729	6.73943	8.68809	8.61816	7.64236	7.81181	7.65987	7.72069	7.75664	0.163052	6.83194	0.0781316	6.70909	0.254731	8.65313	0.0494444	7.70868	0.0765097	6.83194	3.09e-05	1.89828	1.89829	up	1.71e-05	2.06701	2.06701	up	1.89829	237	0.754366	1.08888	down	no	9.56e-06	1.83622	1.83622	up	2.73e-05	1.99944	1.99943	up
ILMN_3008238	Tmem8	6.79878	6.83682	7.02634	7.7233	7.71544	8.12505	6.79779	6.95882	7.0335	8.85573	9.27249	9.39894	9.12168	8.98205	9.29195	7.8546	0.234253	6.88731	0.121891	6.93004	0.120459	9.06411	0.294692	9.19865	0.184083	6.93004	7.47e-05	1.95516	1.95516	up	3.29e-05	1.89811	1.89811	up	1.89811	238	0.921074	1.03006	up	no	4.3e-08	4.96345	4.96345	up	2.78e-08	4.81862	4.81861	up
ILMN_1226016	Scx	7.1268	6.89036	6.89235	7.88867	7.99588	7.7975	6.62277	6.7023	6.85135	8.76188	9.00175	9.83792	9.56038	9.06274	9.59896	7.89402	0.0992972	6.96984	0.13594	6.72548	0.116038	8.88181	0.169615	9.515	0.325536	6.96984	2.63e-05	1.89761	1.89761	up	3.26e-07	2.24784	2.24785	up	1.89761	239	0.294957	1.18457	down	no	2.65e-07	5.83675	5.83675	up	6.79e-08	6.91402	6.91402	up
ILMN_3011353	Mbp	8.28393	7.97462	8.07091	8.87088	9.04832	9.28947	8.14357	8.16975	8.14134	8.96546	9.30017	8.23632	8.21271	7.99444	8.40908	9.06956	0.210101	8.10982	0.158283	8.15155	0.0157974	9.13282	0.23667	8.21314	0.170058	8.15155	7.95e-05	1.94496	1.94496	up	1.45e-05	1.8895	1.8895	up	1.8895	240	0.921267	1.02935	up	no	0.524396	1.07424	1.07424	up	0.685598	1.04361	1.04361	up
ILMN_1216262	Bmpr1b	7.95352	8.18609	8.04951	9.14103	9.32501	9.48467	8.08962	8.54408	8.5632	9.20951	8.88627	8.56351	8.42046	8.28584	8.49685	9.3169	0.171966	8.06304	0.116874	8.39897	0.268074	9.04789	0.228564	8.44166	0.119196	8.39897	2.24e-06	2.38478	2.38478	up	9.13e-05	1.88941	1.88941	up	1.88941	241	0.209204	1.26219	up	no	0.00944633	1.3001	1.3001	up	0.828978	1.03004	1.03004	up
ILMN_2802263	Cnp1	6.98015	6.98352	6.97795	8.00675	7.99629	8.4055	7.04416	7.3872	7.22809	8.42238	8.69515	9.96732	9.80915	10.2963	9.61742	8.13618	0.233298	6.98054	0.00280698	7.21981	0.171669	8.55877	0.192879	9.92255	0.287321	7.21981	7.89e-06	2.22783	2.22783	up	5.66e-05	1.88736	1.88736	up	1.88736	242	0.301396	1.1804	up	no	3.09e-08	7.68482	7.68481	up	6.11e-08	6.51036	6.51035	up
ILMN_1255254	Serinc2	6.85283	6.81725	6.95162	7.62722	8.20616	8.40327	6.98538	7.38878	7.11899	9.01646	9.20332	8.65296	8.84024	7.89178	8.81977	8.07888	0.403377	6.8739	0.0696186	7.16439	0.205495	9.10989	0.132129	8.55119	0.447537	7.16439	9.38e-05	2.30534	2.30534	up	0.000799	1.88491	1.88491	up	1.88491	243	0.221905	1.22305	up	no	3.82e-05	3.19825	3.19825	up	0.000184	2.61498	2.61498	up
ILMN_1233075	Ercc2	6.87423	6.85781	6.74608	7.53762	7.85077	7.8256	6.71389	7.00143	6.7713	9.27022	9.74473	9.43253	9.17729	9.47167	9.02677	7.738	0.173989	6.82604	0.0697328	6.82887	0.152167	9.50748	0.335529	9.27707	0.211855	6.82887	3.91e-05	1.8816	1.8816	up	2.25e-05	1.8779	1.8779	up	1.8779	244	0.994357	1.00197	up	no	3.33e-08	5.46806	5.46806	up	3.22e-08	5.45731	5.45732	up
ILMN_1235635	Slco3a1	6.89996	7.12632	7.1851	7.76512	7.80485	8.36757	6.92551	6.85465	6.96823	7.73298	7.6269	8.20443	7.79662	8.2258	8.27409	7.97918	0.336942	7.07046	0.150552	6.91613	0.0573687	7.67994	0.0750152	8.12523	0.221008	7.07046	0.000664	1.87738	1.87738	up	2.92e-05	2.08934	2.08934	up	1.87738	245	0.573612	1.1129	down	no	4.71e-05	2.07739	2.0774	up	6.47e-06	2.31194	2.31194	up
ILMN_2864170	Chst3	7.54419	7.82389	7.90054	9.00823	9.07295	8.93635	8.22761	7.95097	8.12308	7.95829	7.85574	7.80703	7.92391	7.89398	7.43074	9.00585	0.0683293	7.7562	0.187571	8.10055	0.139687	7.90702	0.0725152	7.76391	0.227578	8.10055	2.07e-06	2.37782	2.37782	up	6.99e-06	1.87293	1.87293	up	1.87293	246	0.139843	1.26958	up	no	0.973422	1.00536	1.00536	up	0.0542809	1.26281	0.791885	down
ILMN_1253155	Dcbld1	8.52243	8.93386	8.94934	9.57456	9.76304	9.88502	8.91054	8.78214	8.84059	9.77064	9.6915	8.37374	8.40476	8.67269	8.657	9.74087	0.156411	8.80188	0.242132	8.84442	0.0642837	9.73107	0.0559626	8.52705	0.159749	8.84442	0.000149	1.91719	1.91719	up	9.6e-06	1.86148	1.86148	up	1.86148	247	0.933111	1.02993	up	no	0.11571	1.20985	0.826548	down	0.02606	1.24606	0.802528	down
ILMN_3140913	A630005A06Rik	7.67026	7.49257	7.45403	8.2847	8.41083	8.59819	7.35388	7.24053	7.22691	9.21185	9.19903	9.50892	10.0731	9.81321	9.78219	8.43124	0.15774	7.53896	0.115337	7.27377	0.0697044	9.20544	0.00907006	9.79436	0.230714	7.53896	5.44e-05	1.85611	1.85611	up	5.12e-07	2.23066	2.23065	up	1.85611	248	0.201203	1.20179	down	no	1.15e-07	4.77467	4.77467	up	2.2e-08	5.73815	5.73815	up
ILMN_2846775	Cdkn1a	6.93845	7.22854	7.35574	8.07624	7.90777	8.21313	7.07642	6.99864	7.05614	8.73788	9.00861	8.57714	8.15649	7.94269	8.46707	8.06571	0.152952	7.17425	0.213877	7.04373	0.040349	8.87325	0.191436	8.28585	0.289933	7.17425	0.000162	1.85506	1.85506	up	1.81e-06	2.0307	2.0307	up	1.85506	249	0.696582	1.09468	down	no	0.000153	2.16086	2.16086	up	1.98e-05	2.36545	2.36545	up
ILMN_2706014	2010002N04Rik	7.21348	7.41126	7.17108	8.21535	8.08171	8.1728	7.28313	7.08149	7.29036	7.47147	7.37664	7.52434	6.95306	7.36471	7.29824	8.15662	0.0682768	7.26527	0.128191	7.21833	0.11856	7.42406	0.0670552	7.28509	0.240827	7.26527	2.7e-05	1.85491	1.85491	up	3.53e-06	1.91626	1.91626	up	1.85491	250	0.912315	1.03307	down	no	0.925956	1.01383	1.01383	up	0.730379	1.04736	1.04736	up
ILMN_2988849	Gyltl1b	8.37037	8.28079	8.47168	9.46892	9.37942	9.14512	8.55102	8.32	8.45373	9.74547	9.89592	8.52934	8.57455	8.90838	8.69829	9.33115	0.167209	8.37428	0.0955076	8.44158	0.115989	9.82069	0.106378	8.67764	0.169596	8.44158	2.65e-05	1.9411	1.9411	up	1.79e-05	1.85262	1.85262	up	1.85262	251	0.853908	1.04776	up	no	0.0435315	1.23402	1.23402	up	0.110222	1.17777	1.17777	up
ILMN_1220996	Hcph	6.8237	6.9345	7.11275	7.80556	8.21752	7.75857	6.95981	7.04539	7.10886	8.88709	9.15762	9.29601	9.5524	9.398	9.23216	7.92722	0.252505	6.95699	0.145831	7.03802	0.0747973	9.02235	0.191296	9.36964	0.139678	7.03802	0.000114	1.95916	1.95916	up	4.94e-05	1.85215	1.85215	up	1.85215	252	0.82006	1.05777	up	no	1.91e-08	5.32454	5.32454	up	7.16e-09	5.03372	5.03372	up
ILMN_2826916	Ptpre	6.81515	6.92961	6.84118	7.71785	7.75381	7.77935	6.86714	6.76088	6.84314	10.4863	10.6217	9.14039	8.983	9.33873	9.29257	7.75034	0.0308987	6.86198	0.0599961	6.82372	0.0557298	10.554	0.0957161	9.18867	0.161187	6.86198	1.25e-05	1.85107	1.85107	up	1.8e-06	1.90081	1.90081	up	1.85107	253	0.921074	1.02687	down	no	1.87e-08	5.01655	5.01655	up	8.69e-09	5.15136	5.15136	up
ILMN_2665715	Gstt3	7.52094	7.22831	7.4698	8.20924	8.35882	8.3138	6.99916	6.82791	7.03585	10.317	10.5594	8.82905	9.03658	8.85126	8.96026	8.29395	0.0767364	7.40635	0.156294	6.95431	0.110992	10.4382	0.171418	8.91929	0.0969668	7.40635	4.18e-05	1.8501	1.8501	up	4.89e-08	2.5309	2.5309	up	1.8501	254	0.0269271	1.36798	down	yes	4.27e-07	2.8539	2.8539	up	1.8e-08	3.90408	3.90408	up
ILMN_2826264	Serinc2	7.12227	7.32618	6.85788	8.32194	8.17215	8.20129	7.37255	7.4558	7.21837	9.85111	10.1023	9.98894	9.87888	9.83987	9.6355	8.2318	0.0794176	7.10211	0.234796	7.34891	0.120471	9.97673	0.177653	9.8358	0.147701	7.34891	1.27e-05	2.18811	2.18811	up	7.85e-06	1.84407	1.84407	up	1.84407	255	0.383195	1.18657	up	no	2.34e-08	6.65154	6.65154	up	7.21e-09	5.60569	5.60569	up
ILMN_2751102	Hist1h2ae	8.50197	8.35084	8.02901	9.32545	9.09341	9.21657	8.64507	8.1915	8.15649	7.49257	7.73067	7.19537	7.00651	7.19721	7.08078	9.21181	0.116097	8.29394	0.241556	8.33102	0.272534	7.61162	0.16836	7.11997	0.0932019	8.33102	0.000132	1.88932	1.88932	up	9.56e-05	1.84138	1.84138	up	1.84138	256	0.953662	1.02603	up	no	1.01e-05	2.25632	0.4432	down	8.77e-06	2.31506	0.431954	down
ILMN_2596396	Grasp	9.60951	9.62937	9.57456	10.462	10.5499	10.4432	9.31438	9.60888	9.47883	8.64869	8.99771	11.348	11.2438	11.4769	11.2006	10.4851	0.0569771	9.60448	0.0277457	9.46736	0.147583	8.8232	0.246792	11.3173	0.123095	9.60448	1.32e-05	1.84111	1.8411	up	1.89e-06	2.02467	2.02467	up	1.8411	257	0.627765	1.0997	down	no	8.18e-08	3.27804	3.27804	up	6.45e-08	3.60487	3.60487	up
ILMN_2498591	Zfp339	6.75343	6.56924	6.7265	7.72422	7.53881	7.52554	6.73505	6.71849	6.70519	7.30317	7.47073	6.88739	6.6347	6.59935	6.76466	7.59619	0.111073	6.68306	0.0994818	6.71958	0.0149576	7.38695	0.118482	6.72153	0.131449	6.71958	2.28e-05	1.88312	1.88312	up	5.6e-06	1.83606	1.83606	up	1.83606	258	0.927606	1.02564	up	no	0.79711	1.02702	1.02702	up	0.990627	1.00135	1.00135	up
ILMN_1249142	Cpd	7.82704	7.4237	7.28989	8.27126	8.31535	8.58367	7.36226	7.21696	7.52669	7.97988	8.19925	8.13369	7.58533	7.588	7.6075	8.39009	0.169089	7.51355	0.279617	7.36864	0.154967	8.08956	0.155119	7.72863	0.27022	7.51355	0.000493	1.83598	1.83598	up	6.19e-06	2.02997	2.02997	up	1.83598	259	0.728117	1.10566	down	no	0.332589	1.16077	1.16077	up	0.0636117	1.28342	1.28342	up
ILMN_2712873	Cyb5r3	11.0378	10.5018	10.9487	12.0647	11.9553	12.3843	11.3358	11.4217	11.0193	12.5099	12.3549	11.6631	11.6631	11.877	11.7437	12.1348	0.22293	10.8294	0.287207	11.2589	0.211947	12.4324	0.109616	11.7367	0.100937	11.2589	2.1e-05	2.47138	2.47138	up	0.000122	1.83508	1.83508	up	1.83508	260	0.133449	1.34674	up	no	0.000158	1.8755	1.8755	up	0.00426801	1.39262	1.39262	up
ILMN_2746576	Defcr-rs10	6.49228	6.60114	6.46307	7.71318	7.23276	7.23203	6.63762	6.3891	6.51347	6.41581	6.50569	6.75216	6.48955	6.56253	6.55086	7.39266	0.27758	6.51883	0.07276	6.5134	0.12426	6.46075	0.0635566	6.58877	0.113529	6.51883	0.000279	1.83252	1.83252	up	0.000111	1.83944	1.83944	up	1.83252	261	0.990683	1.00377	down	no	0.595327	1.04968	1.04968	up	0.593117	1.05364	1.05364	up
ILMN_1220943	Nup37	7.72738	7.84904	8.19925	8.9444	8.73345	8.71393	8.07027	7.81533	7.75812	6.75646	6.77696	7.00053	6.93344	6.91893	6.93112	8.79726	0.127804	7.92522	0.244986	7.88124	0.166187	6.76671	0.0144964	6.94601	0.0369029	7.92522	0.000241	1.83025	1.83025	up	1.45e-05	1.8869	1.8869	up	1.83025	262	0.936457	1.03095	down	no	3.1e-05	1.97139	0.507256	down	8.48e-06	1.9122	0.522958	down
ILMN_2733114	Sp7	7.24468	6.94203	7.18095	7.85471	8.01432	8.11147	6.7969	6.98248	7.16547	6.50959	6.83701	6.42823	6.4694	6.64766	6.36577	7.9935	0.129638	7.12255	0.159555	6.98162	0.184286	6.6733	0.231519	6.47776	0.121011	7.12255	8.13e-05	1.82886	1.82886	up	6.41e-06	2.01654	2.01654	up	1.82886	263	0.681916	1.10262	down	no	0.000446	1.56351	0.639587	down	0.00267382	1.418	0.70522	down
ILMN_1227993	Vav3	8.18111	8.57455	8.61729	9.82435	9.6671	9.77155	8.89109	8.87412	8.88678	9.91319	9.69838	8.80985	9.38624	9.16118	9.12285	9.75433	0.0800245	8.45765	0.240445	8.884	0.00881635	9.80579	0.151889	9.12003	0.237193	8.884	3.49e-06	2.45664	2.45664	up	4.34e-06	1.82809	1.82809	up	1.82809	264	0.0583833	1.34383	up	no	0.00355536	1.5827	1.5827	up	0.15282	1.17775	1.17775	up
ILMN_2724339	Dtna	6.83521	7.01095	7.07321	7.96921	8.04951	7.7134	6.97781	7.08066	7.06877	7.78154	7.71481	8.06958	8.57504	7.98387	8.32788	7.91071	0.175524	6.97312	0.123425	7.04241	0.0562648	7.74817	0.0471793	8.23909	0.267468	7.04241	4.55e-05	1.91532	1.91532	up	1.71e-05	1.8255	1.8255	up	1.8255	265	0.84404	1.0492	up	no	2.13e-05	2.40489	2.40489	up	1.79e-05	2.29211	2.29211	up
ILMN_3048899	Padi2	6.59213	6.62638	6.81255	7.2801	7.58822	7.76718	6.65435	6.63145	6.64745	9.05186	9.23629	8.99556	8.73197	8.16278	9.4908	7.54516	0.246377	6.67702	0.118618	6.64442	0.01175	9.14408	0.130412	8.84528	0.553152	6.67702	0.000241	1.82531	1.82531	up	3.25e-05	1.86703	1.86703	up	1.82531	266	0.937789	1.02286	down	no	2.29e-05	4.4948	4.4948	up	1.3e-05	4.59753	4.59753	up
ILMN_3048689	Rffl	7.43971	7.39346	7.60096	8.3814	8.14645	8.50754	7.54589	7.40649	7.35202	8.95918	8.82382	9.21307	9.46302	8.85688	9.85677	8.34513	0.18326	7.47804	0.108933	7.4348	0.0999917	8.8915	0.0957175	9.34744	0.420905	7.47804	9.57e-05	1.82397	1.82397	up	1.54e-05	1.87947	1.87947	up	1.82397	267	0.916177	1.03043	down	no	1.19e-05	3.65378	3.65378	up	6.74e-06	3.76496	3.76496	up
ILMN_2997406	Arl4c	8.3878	8.4644	8.21535	9.12855	9.0716	9.46797	8.11046	8.18214	8.02875	8.08902	7.95481	7.28769	7.55848	7.17808	7.40966	9.22271	0.214303	8.35585	0.127562	8.10712	0.0767484	8.02192	0.0949032	7.35848	0.163477	8.35585	0.000169	1.82368	1.82368	up	2.15e-06	2.16684	2.16684	up	1.82368	268	0.254482	1.18817	down	no	2.19e-05	1.99636	0.500911	down	0.000104	1.6802	0.595166	down
ILMN_2704347	B4galt4	7.85667	7.63475	7.56643	8.43874	8.70245	8.51412	7.47496	7.46866	7.94314	8.88275	8.75295	8.82451	8.4902	8.99841	8.4042	8.55177	0.135826	7.68595	0.151745	7.62892	0.27214	8.81785	0.0917796	8.67933	0.279496	7.68595	8.34e-05	1.82238	1.82238	up	6.74e-05	1.89586	1.89586	up	1.82238	269	0.915155	1.04032	down	no	0.000202	1.99084	1.99084	up	0.000246	2.07112	2.07112	up
ILMN_2974117	Kctd6	8.88123	9.27469	8.84321	9.87997	9.85382	9.85183	8.88186	8.69321	8.89153	10.5762	10.4459	9.77574	9.94969	10.3653	9.89686	9.86187	0.015701	8.99971	0.238898	8.8222	0.111814	10.5111	0.0921099	9.99689	0.256149	8.99971	0.000152	1.81776	1.81776	up	7.53e-07	2.05576	2.05576	up	1.81776	270	0.587165	1.13093	down	no	0.00026	1.99609	1.99609	up	2.09e-05	2.25744	2.25744	up
ILMN_1247220	Tbx3	9.31171	9.24611	9.27395	10.0693	10.1227	10.2228	6.99529	7.02767	7.35266	8.46001	8.61979	7.55627	7.03692	7.55352	7.62085	10.1383	0.0779504	9.27726	0.0329219	7.12521	0.197643	8.5399	0.112982	7.44189	0.271768	9.27726	1.94e-05	1.81633	1.81633	up	1.52e-11	8.07287	8.07287	up	1.81633	271	1.67e-08	4.4446	down	yes	9.11e-07	3.56863	0.28022	down	0.114353	1.24546	1.24546	up
ILMN_2993836	Dlg3	9.68849	9.37474	9.50004	10.3083	10.3446	10.4768	9.40714	9.5489	9.42918	9.69663	9.63278	8.91245	9.02944	9.21735	9.27311	10.3766	0.0887109	9.52109	0.157932	9.46174	0.0762841	9.66471	0.0451463	9.10809	0.166966	9.52109	6.61e-05	1.80935	1.80935	up	3.6e-06	1.88534	1.88534	up	1.80935	272	0.88404	1.042	down	no	0.0135558	1.33146	0.751056	down	0.01737	1.27779	0.782601	down
ILMN_2473531	Pik3r1	9.3477	9.36195	9.14287	10.0571	10.1531	10.2079	9.11163	9.04634	9.33296	10.7383	11.071	9.86487	10.0357	10.1844	9.99843	10.1394	0.076363	9.28417	0.122578	9.16365	0.150225	10.9046	0.235247	10.0208	0.131404	9.28417	3.97e-05	1.80902	1.80902	up	3.62e-06	1.96664	1.96664	up	1.80902	273	0.716476	1.08713	down	no	0.00013	1.66633	1.66633	up	3.9e-05	1.81152	1.81152	up
ILMN_1215673	Defcr	6.77711	6.55835	6.45893	7.7988	7.35468	7.20177	6.40017	6.5591	6.56563	6.44337	6.41684	6.52877	6.48385	6.66276	6.52992	7.45175	0.310124	6.59813	0.162779	6.5083	0.0936971	6.43011	0.0187583	6.55133	0.0773262	6.59813	0.000869	1.80703	1.80703	up	7.53e-05	1.92312	1.92312	up	1.80703	274	0.803264	1.06425	down	no	0.749699	1.03298	0.968077	down	0.745891	1.03027	1.03027	up
ILMN_2743902	Matk	7.00598	6.83323	6.98403	7.81225	7.88123	7.68727	6.90437	6.75053	6.8537	7.992	7.89235	7.50371	7.92886	7.79627	7.68197	7.79358	0.0983182	6.94108	0.0940429	6.8362	0.0783971	7.94218	0.0704662	7.7277	0.18021	6.94108	3.71e-05	1.80563	1.80562	up	2.37e-06	1.94178	1.94178	up	1.80562	275	0.732163	1.07541	down	no	0.000145	1.72503	1.72503	up	3.63e-05	1.85511	1.85511	up
ILMN_2819929	Plod2	9.42643	9.13134	9.61271	10.4954	10.4375	10.6458	9.79529	9.80847	9.44504	11.1918	11.03	9.36887	9.48398	9.51534	9.73083	10.5262	0.107512	9.39016	0.242727	9.68293	0.206127	11.1109	0.114419	9.52476	0.151127	9.68293	1.61e-05	2.19777	2.19777	up	5.12e-05	1.79411	1.79411	up	1.79411	276	0.330523	1.22499	up	no	0.443494	1.09778	1.09778	up	0.33069	1.11588	0.896157	down
ILMN_1229131	1700127F16Rik	6.91787	6.76338	6.6904	7.76575	7.45651	7.66665	6.64666	6.70361	6.70319	8.62266	8.83209	7.57988	7.47556	7.61923	7.47373	7.62964	0.157904	6.79055	0.116143	6.68449	0.0327611	8.72738	0.148087	7.5371	0.0738853	6.79055	0.000101	1.78892	1.78892	up	4.76e-06	1.92539	1.92539	up	1.78892	277	0.727701	1.07629	down	no	4.85e-05	1.67778	1.67778	up	5.78e-06	1.80577	1.80577	up
ILMN_2633350	Mfap4	9.0655	9.27249	9.02346	9.9026	10.1118	9.85524	8.57577	8.77166	8.77238	8.76601	8.6549	7.96607	9.27874	9.02062	8.35125	9.95653	0.136498	9.12048	0.133308	8.7066	0.113307	8.71045	0.0785638	8.65417	0.602665	9.12048	9.66e-05	1.78516	1.78516	up	2.22e-07	2.3783	2.3783	up	1.78516	278	0.038885	1.33226	down	yes	0.185371	1.38158	0.723811	down	0.900115	1.03702	0.964307	down
ILMN_2691352	Efna4	8.87519	8.49433	8.25173	9.24376	9.31353	9.57	8.46756	8.56534	8.41596	9.05695	8.87154	7.80961	8.12277	8.01125	7.95829	9.37576	0.171793	8.54042	0.314276	8.48295	0.0758738	8.96425	0.1311	7.97548	0.130105	8.54042	0.0011803	1.78428	1.78428	up	1.34e-05	1.85679	1.85679	up	1.78428	279	0.916177	1.04063	down	no	0.00698988	1.47932	0.675985	down	0.00105827	1.42156	0.703453	down
ILMN_2594714	Ets2	11.074	11.118	11.115	11.8505	11.9068	12.0536	10.2687	10.1512	10.3279	10.1045	10.2401	10.3592	9.74071	10.183	10.4093	11.9369	0.104885	11.1023	0.0245771	10.2492	0.0899252	10.1723	0.09589	10.173	0.304112	11.1023	3.26e-05	1.78339	1.78339	up	3.18e-09	3.22145	3.22146	up	1.78339	280	6.32e-05	1.80636	down	yes	0.000326	1.90434	0.525117	down	0.729465	1.05424	0.948551	down
ILMN_2645845	Spint2	6.65568	6.64791	6.4954	7.39898	7.43889	7.46457	6.74796	6.50275	6.51285	7.8316	7.86283	8.02228	8.5736	7.87086	8.38888	7.43415	0.0330529	6.59966	0.090379	6.58785	0.138744	7.84721	0.0220797	8.2139	0.323728	6.59966	2.89e-05	1.78322	1.78322	up	1.22e-05	1.79788	1.79788	up	1.78322	281	0.98043	1.00822	down	no	7.48e-06	3.0615	3.0615	up	5.87e-06	3.08667	3.08667	up
ILMN_2883016	Nav1	10.873	10.6506	10.8138	11.4487	11.3561	12.0358	10.347	10.3777	10.252	10.5339	10.7898	8.96147	8.67684	9.6236	8.94711	11.6135	0.368626	10.7791	0.115193	10.3256	0.0654952	10.6618	0.181007	9.05225	0.402772	10.7791	0.00175397	1.78312	1.78312	up	6.53e-06	2.44186	2.44187	up	1.78312	282	0.0154809	1.36944	down	yes	1.72e-05	3.31011	0.302105	down	0.000123	2.41714	0.413713	down
ILMN_2595593	Fxyd3	6.71279	6.70157	6.99018	7.68481	7.68481	7.92713	6.88558	6.85468	7.05978	9.38782	10.126	8.74008	8.25913	8.3636	8.38243	7.76558	0.139901	6.80151	0.163485	6.93335	0.11058	9.75693	0.522	8.43631	0.209651	6.93335	3.51e-05	1.9508	1.9508	up	2.45e-05	1.78044	1.78044	up	1.78044	283	0.678303	1.09569	up	no	1.38e-06	3.10543	3.10544	up	1.15e-06	2.83424	2.83424	up
ILMN_2736314	9630048M01Rik	7.06203	6.95136	6.97046	7.88633	7.84291	7.74759	6.95336	6.90279	7.0438	8.34053	8.25036	10.0867	10.4386	9.85027	10.3411	7.82561	0.0709722	6.99462	0.0591562	6.96665	0.0714415	8.29544	0.0637598	10.1792	0.26473	6.99462	2.9e-05	1.77891	1.77891	up	6.19e-06	1.81374	1.81374	up	1.77891	284	0.944963	1.01958	down	no	1.24e-08	9.09164	9.09164	up	6.59e-09	9.26963	9.26963	up
ILMN_2754985	Phlda1	10.0456	10.4488	9.91088	10.8792	10.7613	11.2556	9.48052	9.72475	9.52235	11.127	11.2208	10.2609	9.79362	10.2562	10.0137	10.9654	0.258162	10.1351	0.279906	9.57587	0.130618	11.1739	0.0663033	10.0811	0.223717	10.1351	0.00169545	1.77803	1.77803	up	5.12e-07	2.61989	2.61989	up	1.77803	285	0.0243339	1.47348	down	yes	0.813584	1.03814	0.963258	down	0.00647192	1.41934	1.41934	up
ILMN_2650008	Gpr49	6.97246	7.0612	6.83456	7.94821	7.67718	8.04363	7.04516	7.25101	6.88372	9.13731	9.24533	8.20368	8.88807	8.57046	8.88436	7.88967	0.190107	6.95607	0.114204	7.05996	0.184091	9.19132	0.0763753	8.63664	0.324763	7.05996	5.27e-05	1.91004	1.91004	up	0.000104	1.77733	1.77733	up	1.77733	286	0.779224	1.07467	up	no	6.03e-06	3.20554	3.20554	up	9.83e-06	2.98282	2.98282	up
ILMN_2665948	Pkp2	9.16735	8.44585	9.21307	9.78754	9.71133	9.79307	9.04055	8.68108	8.60341	9.21129	9.1688	8.83604	8.88527	8.78673	9.13352	9.76398	0.0456792	8.94209	0.430365	8.77502	0.233217	9.19004	0.030045	8.91039	0.154097	8.94209	0.00360846	1.76771	1.76771	up	1.02e-05	1.98476	1.98476	up	1.76771	287	0.772642	1.12278	down	no	0.909305	1.02222	0.978266	down	0.4357	1.09838	1.09838	up
ILMN_2714031	1300002F13Rik	10.4712	10.5699	10.6975	11.3764	11.4333	11.6241	10.7169	10.5807	10.6764	10.6746	10.8635	10.2409	10.3632	10.1578	10.639	11.4779	0.129771	10.5795	0.113488	10.658	0.0699376	10.7691	0.133555	10.3502	0.210188	10.658	3.64e-05	1.86401	1.86401	up	1.83e-05	1.7653	1.7653	up	1.7653	288	0.817704	1.05591	up	no	0.161015	1.17227	0.853043	down	0.0531979	1.23782	0.807871	down
ILMN_2589015	Pacsin3	6.87016	6.99636	6.86784	7.7643	7.63048	8.00789	6.81594	7.21495	6.91383	7.28949	7.10829	6.95306	7.05745	6.945	7.00308	7.80089	0.191348	6.91145	0.0735435	6.98157	0.207954	7.19889	0.128128	6.98965	0.0519894	6.98157	6.51e-05	1.85246	1.85246	up	0.00016	1.76458	1.76458	up	1.76458	289	0.868339	1.0498	up	no	0.50153	1.0557	1.0557	up	0.962945	1.00561	1.00561	up
ILMN_2590520	H2-Bl	7.46816	6.72342	6.5382	8.56118	7.70463	6.92028	7.32235	6.70413	6.54613	6.69003	6.95792	6.96964	6.66058	6.70689	6.51015	7.7287	0.820717	6.90993	0.492235	6.85754	0.410217	6.82397	0.189424	6.71182	0.191306	6.90993	0.132526	1.7639	1.7639	up	0.0642001	1.82913	1.82913	up	1.7639	290	0.956117	1.03698	down	no	0.466963	1.1472	0.871689	down	0.556499	1.10629	0.903926	down
ILMN_2683856	Noxo1	7.01452	7.0018	6.99916	7.81681	8.13546	7.51544	6.82791	7.12989	6.91879	10.3221	10.419	9.30856	9.1637	9.62719	9.39235	7.82257	0.310051	7.00516	0.00820889	6.95886	0.154932	10.3705	0.0685201	9.37295	0.194034	7.00516	0.000706	1.76224	1.76224	up	0.00027	1.81971	1.81971	up	1.76224	291	0.910548	1.03261	down	no	2.66e-08	5.16149	5.16149	up	2.72e-08	5.32981	5.32981	up
ILMN_2812900	Bmpr1b	8.29641	8.46983	8.3389	9.29444	9.17262	9.37904	8.39868	8.32115	8.67484	9.45632	9.06274	8.7237	8.53998	8.98041	8.97613	9.28203	0.103766	8.36838	0.0903908	8.46489	0.185908	9.25953	0.2783	8.80505	0.213619	8.46489	1.94e-05	1.88381	1.88381	up	5.14e-05	1.76191	1.76191	up	1.76191	292	0.791887	1.06918	up	no	0.0124212	1.35348	1.35348	up	0.0561694	1.2659	1.2659	up
ILMN_2715893	Fbxo32	6.66654	6.81172	7.10267	7.79592	7.52115	7.71029	6.60258	6.84136	6.83871	8.60619	8.44947	7.97723	8.09503	7.91043	8.13115	7.67579	0.140598	6.86031	0.222089	6.76088	0.137104	8.52783	0.110816	8.02846	0.10252	6.86031	0.000359	1.75988	1.75988	up	1.18e-05	1.88544	1.88544	up	1.75988	293	0.808396	1.07135	down	no	8.6e-06	2.24723	2.24723	up	9.01e-07	2.40756	2.40756	up
ILMN_2621643	Col4a1	11.4655	10.8063	11.2593	11.9333	11.8527	12.1829	11.1018	11.0895	11.246	11.5246	11.8661	10.8864	10.2255	12.0822	10.7919	11.9896	0.172147	11.177	0.337171	11.1458	0.0869993	11.6953	0.241453	10.9965	0.780417	11.177	0.0019584	1.75637	1.75637	up	2.65e-05	1.79485	1.79485	up	1.75637	294	0.960673	1.02191	down	no	0.721445	1.1333	0.882377	down	0.762495	1.109	0.90171	down
ILMN_2747196	Kai1	7.35015	7.3863	7.26074	8.13925	8.19852	8.37814	7.35202	7.45304	7.47556	11.7703	11.7703	11.74	11.7528	11.5028	11.783	8.23864	0.124392	7.3324	0.0646349	7.42687	0.0657979	11.7703	0	11.6946	0.129157	7.42687	2.18e-05	1.87415	1.87415	up	1.86e-05	1.75535	1.75536	up	1.75536	295	0.757163	1.06768	up	no	1.26e-10	20.5664	20.5664	up	6.85e-11	19.2628	19.2628	up
ILMN_2864172	Chst3	7.60581	7.68543	7.76691	8.6049	8.77777	8.92855	8.08861	7.88421	7.90378	7.70147	7.71785	7.80164	7.93231	7.97314	7.65691	8.77041	0.161953	7.68605	0.080553	7.95887	0.112789	7.70966	0.0115785	7.841	0.142873	7.95887	6.43e-06	2.12043	2.12043	up	4.35e-05	1.75509	1.75509	up	1.75509	296	0.187714	1.20816	up	no	0.251853	1.11338	1.11338	up	0.406133	1.08513	0.92155	down
ILMN_2636349	1110061N23Rik	9.58788	9.37992	9.441	10.2658	10.552	10.6078	9.59287	9.77314	9.6305	10.9287	11.2127	11.0243	11.3034	10.9815	11.1101	10.4752	0.183486	9.4696	0.106891	9.6655	0.0950962	11.0707	0.20083	11.1048	0.142775	9.6655	2.26e-05	2.00776	2.00776	up	5.13e-05	1.75283	1.75283	up	1.75283	297	0.413751	1.14544	up	no	2.7e-07	3.10637	3.10637	up	4.02e-07	2.71194	2.71194	up
ILMN_1222009	Gab1	10.9036	10.6096	10.7387	11.431	11.5661	11.7483	10.8111	10.7995	10.7154	12.5366	12.2367	11.0869	11.7164	11.3677	11.5285	11.5818	0.159218	10.7506	0.147363	10.7754	0.0522227	12.3867	0.212055	11.4249	0.266583	10.7754	0.000152	1.77915	1.77915	up	2.92e-05	1.74888	1.74888	up	1.74888	298	0.956117	1.01731	up	no	0.00250983	1.59577	1.59577	up	0.00184275	1.56862	1.56862	up
ILMN_2804166	Igsf9	11.733	11.4717	11.4925	12.2437	12.3457	12.5215	10.9803	11.3742	10.9919	12.3219	12.3843	11.4299	11.8309	11.4594	11.7608	12.3703	0.140513	11.5657	0.145227	11.1155	0.224158	12.3531	0.0441178	11.6203	0.20512	11.5657	0.000165	1.74664	1.74664	up	1.07e-06	2.3864	2.3864	up	1.74664	299	0.0553807	1.36628	down	no	0.766042	1.03853	1.03853	up	0.00972405	1.41893	1.41893	up
ILMN_2623155	Slc26a9	6.30434	6.29109	6.48449	7.21464	7.29727	7.28631	6.62946	6.36829	6.39391	6.66198	6.62557	6.74277	6.61899	6.7359	6.56456	7.26607	0.0448822	6.35997	0.108042	6.46389	0.143964	6.64377	0.0257438	6.66555	0.0880868	6.46389	1.64e-05	1.87397	1.87397	up	2.42e-05	1.74374	1.74374	up	1.74374	300	0.762771	1.07469	up	no	0.0202099	1.23592	1.23592	up	0.121855	1.15003	1.15003	up
ILMN_2628488	Prkcabp	10.3307	10.0399	10.3078	10.8452	11.1848	11.0523	9.90441	10.0708	9.87946	12.0207	12.1049	12.2299	12.0344	12.2472	11.7246	11.0274	0.171164	10.2261	0.161672	9.95154	0.103995	12.0628	0.0595037	12.059	0.242905	10.2261	0.000279	1.74266	1.74266	up	2.01e-06	2.10801	2.10801	up	1.74266	301	0.231723	1.20965	down	no	9.75e-07	3.56245	3.56246	up	1.37e-07	4.30932	4.30932	up
ILMN_2636536	Pla2g12a	10.1379	9.85382	10.2687	10.7663	10.9674	11.046	10.2562	10.0969	10.0284	12.0632	12.0958	11.8072	11.5749	11.9118	11.8478	10.9266	0.144254	10.0868	0.212086	10.1272	0.11684	12.0795	0.0230955	11.7854	0.146812	10.1272	0.000251	1.78978	1.78978	up	4.24e-05	1.74037	1.74037	up	1.74037	302	0.935993	1.02839	up	no	6.72e-07	3.24596	3.24596	up	1.69e-07	3.15636	3.15636	up
ILMN_2748966	Tgfb3	7.21739	6.85378	7.07009	7.68997	7.92713	7.91883	6.89337	6.99465	6.97662	8.96357	9.06471	8.69201	8.63634	8.5563	8.84897	7.84531	0.134593	7.04709	0.182889	6.95488	0.0540244	9.01414	0.0715175	8.68341	0.123635	7.04709	0.000255	1.73896	1.73896	up	7.21e-06	1.85372	1.85372	up	1.73896	303	0.798508	1.066	down	no	4.57e-07	3.10872	3.10872	up	4.77e-08	3.31389	3.31389	up
ILMN_1247389	BC024997	6.4756	6.57379	6.67092	7.33052	7.29894	7.59692	6.68174	6.51189	6.63824	8.88436	8.99278	8.25965	8.20162	8.84195	8.36757	7.40879	0.163686	6.57344	0.0976567	6.61062	0.0882306	8.93857	0.0766645	8.4177	0.291074	6.61062	9.71e-05	1.78429	1.78429	up	4.34e-05	1.73889	1.73889	up	1.73889	304	0.928792	1.02611	up	no	1.5e-06	3.59069	3.59069	up	1.1e-06	3.49933	3.49933	up
ILMN_1235347	Frag1	7.95769	8.21426	7.98293	8.80344	8.6369	9.10244	7.77495	7.92577	7.91754	8.26709	8.59924	7.74729	7.86476	7.58922	7.64357	8.84759	0.235895	8.05163	0.141405	7.87275	0.0847996	8.43316	0.234861	7.71121	0.121567	8.05163	0.000532	1.73624	1.73624	up	1.5e-05	1.96542	1.96543	up	1.73624	305	0.492891	1.132	down	no	0.0203301	1.26612	0.789812	down	0.207659	1.11848	0.894069	down
ILMN_3155915	Dapk1	7.63875	7.33396	7.52302	8.32231	8.09409	8.46125	7.45784	7.20909	7.41745	8.31169	8.69737	8.4963	8.02901	7.64008	7.98665	8.29255	0.185379	7.49857	0.153857	7.36146	0.133493	8.50453	0.272721	8.03801	0.351709	7.49857	0.000329	1.73385	1.73385	up	1.66e-05	1.90672	1.90672	up	1.73385	306	0.666492	1.0997	down	no	0.025086	1.45341	1.45341	up	0.00613953	1.59832	1.59832	up
ILMN_2973824	Car14	10.2358	10.1952	10.5695	11.1372	11.0435	11.2001	9.70474	9.81321	9.89016	10.3865	10.6986	10.2434	9.6425	9.43015	10.1335	11.1269	0.0788109	10.3335	0.20537	9.8027	0.0931543	10.5425	0.220738	9.86239	0.388954	10.3335	0.000242	1.7332	1.7332	up	4.73e-08	2.50401	2.50401	up	1.7332	307	0.0137121	1.44474	down	yes	0.0685877	1.38618	0.721407	down	0.829435	1.04224	1.04224	up
ILMN_2647873	Nav1	10.625	10.5161	10.4639	11.1623	11.1331	11.6777	10.1195	10.1883	10.0633	10.3927	10.634	8.97774	8.64507	9.61587	9.14006	11.3244	0.306344	10.535	0.0822104	10.1237	0.0626074	10.5134	0.17066	9.09468	0.403948	10.535	0.00105818	1.72831	1.72831	up	4.64e-06	2.29853	2.29853	up	1.72831	308	0.0232511	1.32993	down	yes	6.68e-05	2.71386	0.368479	down	0.00063	2.0406	0.490051	down
ILMN_2733356	2310067E08Rik	8.89315	8.92924	8.82685	9.5985	9.67233	9.74071	8.74434	8.57274	8.83827	10.5898	10.9927	13.3341	12.235	12.781	12.8795	9.67051	0.0711234	8.88308	0.051933	8.71845	0.134645	10.7913	0.2849	12.8074	0.451267	8.88308	4.72e-05	1.726	1.726	up	3.73e-06	1.93464	1.93464	up	1.726	309	0.52281	1.12088	down	no	5.19e-08	15.1823	15.1823	up	2.52e-08	17.0174	17.0175	up
ILMN_2525423	BC037006	8.0909	7.59475	7.80767	8.58824	8.66228	8.81411	7.82968	8.06215	7.81084	10.3983	9.88442	11.1468	11.547	10.9362	11.4829	8.68821	0.115146	7.83111	0.248903	7.90089	0.139971	10.1414	0.363393	11.2782	0.28778	7.90089	0.000274	1.81139	1.81139	up	4.65e-05	1.72586	1.72586	up	1.72586	310	0.886386	1.04956	up	no	2.9e-08	10.9064	10.9064	up	9.08e-09	10.3915	10.3915	up
ILMN_2751492	Frag1	7.80591	7.09388	7.59306	8.4751	7.97749	8.48884	7.779	7.53333	7.26769	7.53333	7.62628	6.86834	7.4929	6.89806	7.3621	8.31381	0.291342	7.49762	0.365486	7.52667	0.255719	7.57981	0.0657278	7.15535	0.318988	7.52667	0.00567376	1.76075	1.76075	up	0.00123489	1.72565	1.72565	up	1.72565	311	0.969271	1.02034	up	no	0.190454	1.26775	0.788798	down	0.109335	1.29354	0.773073	down
ILMN_2665754	Chst5	6.77671	6.85482	6.95692	7.5659	7.59277	7.81225	6.669	7.00225	6.93985	7.54948	7.77524	7.79494	7.53545	7.9864	7.7599	7.65697	0.135141	6.86281	0.0903712	6.87037	0.177157	7.66236	0.159638	7.76917	0.1849	6.87037	0.000105	1.73407	1.73407	up	9.03e-05	1.72501	1.72501	up	1.72501	312	0.988917	1.00525	up	no	5.19e-05	1.87431	1.87431	up	8.48e-05	1.86452	1.86452	up
ILMN_2791769	Ddb2	7.58669	7.9109	7.94509	8.75755	8.57001	8.59859	7.80817	7.84011	7.9181	9.12583	8.96291	8.02378	7.73452	8.01664	7.64142	8.64205	0.10104	7.81423	0.197792	7.85546	0.0565484	9.04437	0.1152	7.85409	0.195569	7.85546	0.00017	1.775	1.775	up	1.89e-05	1.72499	1.72499	up	1.72499	313	0.92897	1.029	up	no	0.840158	1.02802	1.02802	up	0.994485	1.00095	0.999049	down
ILMN_2984219	BC048546	6.69904	6.47089	6.77961	7.50943	7.32337	7.4698	6.70339	6.5113	6.42203	7.56513	7.51632	8.93716	8.4129	8.63312	9.07412	7.4342	0.0980072	6.64985	0.160131	6.54557	0.143781	7.54072	0.0345118	8.76432	0.298085	6.64985	0.000169	1.72232	1.72232	up	1.13e-05	1.85142	1.85142	up	1.72232	314	0.777594	1.07495	down	no	7.94e-07	4.33032	4.33032	up	3.06e-07	4.6549	4.6549	up
ILMN_1215797	Gpd2	7.93326	7.82587	7.78325	8.38103	8.53276	8.97272	7.7666	7.79662	7.9139	7.40392	7.66317	7.45959	7.02018	6.83043	7.17211	8.62884	0.307324	7.84746	0.0773024	7.8257	0.0778376	7.53355	0.183321	7.12058	0.26574	7.84746	0.00115755	1.71878	1.71878	up	0.000346	1.74489	1.74489	up	1.71878	315	0.960109	1.01519	down	no	0.00109909	1.65506	0.604209	down	0.00109936	1.63029	0.613388	down
ILMN_2599008	Kirrel3	6.83169	6.88875	6.96432	7.90007	7.72422	7.76767	7.18188	6.90657	6.96259	8.91104	9.07086	8.3927	8.46663	8.69019	8.15367	7.79732	0.0916017	6.89492	0.0665255	7.01702	0.1455	8.99095	0.113013	8.4258	0.221146	7.01702	1.64e-05	1.86917	1.86917	up	4.45e-05	1.71749	1.71749	up	1.71749	316	0.687384	1.08831	up	no	1.52e-06	2.88961	2.88961	up	3.14e-06	2.65513	2.65513	up
ILMN_2515816	Cldn10	8.53543	8.65911	8.67163	9.43572	9.27436	9.49481	7.31874	7.24009	7.64874	9.54464	9.52899	7.94314	7.69216	7.69031	7.75322	9.40163	0.11411	8.62206	0.0752824	7.40253	0.216827	9.53681	0.0110655	7.76971	0.119258	8.62206	8.95e-05	1.71662	1.71662	up	2.74e-09	3.99751	3.99752	up	1.71662	317	1.31e-05	2.32871	down	yes	2.24e-05	1.80544	0.553881	down	0.0229441	1.28983	1.28983	up
ILMN_1249578	Sorl1	8.25379	7.90378	7.97426	8.7817	8.59273	9.13316	8.10261	8.20749	7.86088	10.5576	10.6593	8.98083	8.69201	8.41596	9.35036	8.83587	0.274257	8.04394	0.185116	8.05699	0.177751	10.6084	0.071905	8.85979	0.400185	8.05699	0.00125555	1.73138	1.73138	up	0.000547	1.71579	1.71579	up	1.71579	318	0.981204	1.00909	up	no	0.00484423	1.76033	1.76033	up	0.00442776	1.74448	1.74448	up
ILMN_3114641	Pik3r1	9.44146	9.43253	9.24232	10.0826	10.1142	10.2554	9.16049	9.09761	9.31831	11.0387	11.1914	10.1282	10.2288	10.5968	10.4356	10.1507	0.0920252	9.37211	0.112483	9.19214	0.113701	11.115	0.107967	10.3474	0.209861	9.37211	0.000101	1.71548	1.71548	up	3.16e-06	1.9434	1.9434	up	1.71548	319	0.483865	1.13286	down	no	5.41e-05	1.966	1.966	up	1.01e-05	2.2272	2.2272	up
ILMN_2757569	Eno3	10.0725	9.96609	10.3532	11.002	10.8103	10.9123	9.18354	9.01853	9.1021	8.93064	9.24275	8.48446	9.00134	9.13731	8.75851	10.9082	0.0959315	10.1306	0.200002	9.10139	0.0825098	9.08669	0.220694	8.8454	0.287146	10.1306	0.000299	1.71429	1.71429	up	1.22e-09	3.49873	3.49873	up	1.71429	320	5.37e-05	2.04092	down	yes	4.32e-05	2.43717	0.410312	down	0.179278	1.19415	0.837415	down
ILMN_1245750	Prkcd	8.38431	8.64452	8.77853	9.35801	9.46648	9.31438	8.53	8.57504	8.67684	10.3406	9.81075	11.091	11.1136	11.0135	11.2233	9.37962	0.0783168	8.60246	0.20045	8.59396	0.0752232	10.0757	0.374687	11.1103	0.0866338	8.60246	0.000273	1.71376	1.71376	up	1.78e-05	1.72388	1.72388	up	1.71376	321	0.98765	1.00591	down	no	1.45e-08	5.68788	5.68787	up	1.82e-09	5.72147	5.72147	up
ILMN_2657728	Stxbp2	9.80398	9.38921	9.88559	10.3119	10.4538	10.6377	9.77574	9.73774	9.55283	11.4545	11.4428	11.3617	11.6505	11.4634	11.406	10.4678	0.163329	9.69293	0.266174	9.68877	0.119254	11.4486	0.00826961	11.4704	0.127063	9.69293	0.00116214	1.71102	1.71102	up	7.15e-05	1.71596	1.71596	up	1.71102	322	0.993693	1.00289	down	no	7.62e-07	3.42822	3.42822	up	6.78e-08	3.43811	3.43811	up
ILMN_1248657	2810004A10Rik	10.5569	10.2096	10.3434	10.9615	11.1444	11.325	9.04694	9.19326	9.17062	9.19083	9.42713	7.91929	7.8584	8.22735	8.0271	11.1436	0.181755	10.37	0.175198	9.13694	0.078761	9.30898	0.167091	8.00804	0.161999	10.37	0.00049	1.70958	1.70958	up	1.11e-09	4.01853	4.01852	up	1.70958	323	6.13e-06	2.3506	down	yes	4.2e-08	5.14058	0.194531	down	3.73e-06	2.18692	0.457263	down
ILMN_3008361	Bmper	7.26804	7.79935	7.77418	8.53808	8.74434	7.86836	7.00947	7.03079	7.19721	10.0753	10.1082	7.33231	7.32317	6.88925	6.87699	8.38359	0.457972	7.61385	0.29975	7.07916	0.102792	10.0918	0.0232546	7.10543	0.256776	7.61385	0.0185715	1.70496	1.70496	up	2.8e-05	2.46987	2.46987	up	1.70496	324	0.0340592	1.44864	down	yes	0.0274191	1.4225	0.702989	down	0.903559	1.01838	1.01838	up
ILMN_3144164	Irs2	9.77761	9.58335	9.4992	10.1693	10.3854	10.6121	9.58521	9.57068	9.14318	9.57552	9.74511	9.49687	9.12855	9.29028	9.63942	10.3889	0.221448	9.62005	0.142785	9.43303	0.251118	9.66032	0.119918	9.38878	0.225037	9.62005	0.000611	1.70395	1.70395	up	7.92e-05	1.93981	1.9398	up	1.70395	325	0.581709	1.13841	down	no	0.183316	1.17387	0.851885	down	0.846375	1.03114	0.969797	down
ILMN_2950343	Rasef	6.40597	6.54227	6.79139	7.43753	7.39786	7.20931	6.60136	6.40417	6.43918	8.52853	8.26944	7.37837	7.64971	7.34707	7.65763	7.34823	0.12193	6.57988	0.195444	6.48157	0.105208	8.39898	0.183207	7.5082	0.168493	6.57988	0.000375	1.70332	1.70332	up	1.23e-05	1.82344	1.82344	up	1.70332	326	0.793819	1.07052	down	no	8.42e-05	1.90305	1.90305	up	1.12e-05	2.03725	2.03725	up
ILMN_1243876	Casp8	7.93081	7.68867	8.12894	8.74008	8.73423	8.75996	7.91216	7.96857	8.05301	8.87412	8.92794	7.92413	8.12857	8.14489	8.20323	8.74476	0.0134866	7.91614	0.220502	7.97791	0.0708863	8.90103	0.0380551	8.10021	0.121681	7.97791	0.000166	1.77598	1.77598	up	1.62e-05	1.70154	1.70154	up	1.70154	327	0.890074	1.04375	up	no	0.244832	1.13608	1.13608	up	0.340305	1.08846	1.08846	up
ILMN_2690596	Hey1	10.6615	10.7454	10.9209	11.5993	11.9266	11.6714	10.8792	11.0294	10.9885	12.7532	12.8418	11.7451	11.74	11.7582	12.226	11.7324	0.171951	10.7759	0.132372	10.9657	0.0776417	12.7975	0.0626405	11.8673	0.239265	10.9657	3.88e-05	1.94065	1.94065	up	6.84e-05	1.70141	1.70141	up	1.70141	328	0.443818	1.14061	up	no	4.36e-05	2.13084	2.13084	up	0.000107	1.86816	1.86816	up
ILMN_2883392	S100a11	11.3982	10.9707	11.5179	11.9068	12.0779	12.2008	11.2716	10.8403	11.412	13.8404	13.7727	12.5809	12.7143	12.5234	12.8283	12.0618	0.147667	11.2956	0.287655	11.1746	0.297928	13.8065	0.0478591	12.6617	0.136816	11.2956	0.00148213	1.70083	1.70083	up	0.000163	1.84956	1.84956	up	1.70083	329	0.823795	1.08744	down	no	9.02e-06	2.57785	2.57785	up	3.57e-06	2.80326	2.80326	up
ILMN_2429025	Wbp5	12.5853	12.3798	12.73	13.4716	13.2355	13.2841	12.49	12.3106	12.3958	12.7714	12.4943	11.3268	11.5268	11.4435	11.6362	13.3304	0.124675	12.565	0.175958	12.3988	0.0897558	12.6328	0.195975	11.4833	0.13079	12.565	0.000316	1.69978	1.69978	up	4.96e-06	1.90741	1.90742	up	1.69978	330	0.563581	1.12216	down	no	1.18e-05	2.11658	0.472461	down	1.23e-05	1.88617	0.530174	down
ILMN_1260046	2010005O13Rik	8.85189	8.67484	8.76261	9.62584	9.48149	9.47403	8.72896	8.56159	8.44321	10.8032	10.9453	10.0664	10.1464	9.80398	10.3586	9.52712	0.0855738	8.76312	0.0885286	8.57792	0.143571	10.8743	0.100493	10.0939	0.229223	8.76312	9.25e-05	1.6982	1.6982	up	4.95e-06	1.9308	1.9308	up	1.6982	331	0.473421	1.13697	down	no	5.92e-06	2.51531	2.51531	up	1.96e-06	2.85983	2.85983	up
ILMN_1246285	Tmem46	9.47584	9.44828	9.57068	10.1558	10.3326	10.2924	8.93092	9.08172	9.07603	9.82154	9.82961	9.3492	9.67398	9.18007	9.89334	10.2603	0.0926723	9.49827	0.0642117	9.02955	0.0854716	9.82558	0.00570282	9.52415	0.320285	9.49827	8.4e-05	1.69587	1.69587	up	1.2e-07	2.34687	2.34687	up	1.69587	332	0.0100785	1.38387	down	yes	0.916067	1.0181	1.0181	up	0.0213063	1.40892	1.40892	up
ILMN_1218747	Gldc	8.94711	8.87556	9.07697	10.3301	10.1585	10.6754	9.53823	9.95996	9.40317	6.83815	6.97369	6.83477	6.69093	7.00754	6.72444	10.388	0.263265	8.96655	0.102105	9.63379	0.290435	6.90592	0.0958464	6.81442	0.142658	9.63379	2.23e-06	2.67854	2.67853	up	0.00189353	1.6867	1.6867	up	1.6867	333	0.00730819	1.58803	up	yes	3.07e-08	4.44482	0.224981	down	1.95e-08	7.05853	0.141673	down
ILMN_2692207	Cbx2	9.41379	9.21821	9.26766	10.0875	10.122	10.2006	9.63491	9.62584	8.88766	7.92769	8.23513	7.75047	7.89327	7.79381	8.13306	10.1367	0.057968	9.29988	0.101694	9.3828	0.428831	8.08141	0.217394	7.89265	0.171057	9.3828	3.53e-05	1.78609	1.78609	up	0.00322602	1.68633	1.68633	up	1.68633	334	0.896507	1.05916	up	no	1.36e-06	2.65229	0.377033	down	2.66e-05	2.80919	0.355975	down
ILMN_2698880	Slc35f3	7.0465	6.72655	6.89258	7.53881	7.79403	7.5905	6.84608	6.6323	6.76909	9.30955	9.89016	9.31055	9.11578	9.49687	9.17703	7.64111	0.134927	6.88854	0.160011	6.74916	0.108277	9.59985	0.410548	9.27506	0.168759	6.88854	0.000334	1.68479	1.68479	up	1.07e-05	1.85569	1.85569	up	1.68479	335	0.652169	1.10143	down	no	3.63e-08	5.22893	5.22893	up	8.37e-09	5.75933	5.75933	up
ILMN_2907473	Tbc1d10a	7.35922	7.70892	7.64852	8.23572	8.45217	8.29172	7.45825	7.67656	7.59087	8.69063	9.11124	8.88587	8.3798	9.17262	8.78673	8.32654	0.112343	7.57222	0.186922	7.57523	0.109989	8.90094	0.297413	8.80626	0.328028	7.57523	0.000371	1.68683	1.68683	up	5.3e-05	1.68332	1.68332	up	1.68332	336	0.994357	1.00209	up	no	0.000102	2.35224	2.35224	up	5.28e-05	2.34734	2.34735	up
ILMN_2739517	Nrbf1	8.66956	8.44924	8.69737	9.45237	9.28305	9.32907	8.69175	8.52267	8.43126	9.70686	9.90441	9.4924	9.31138	9.54464	9.29732	9.35483	0.0875463	8.60539	0.13594	8.54856	0.132161	9.80563	0.139683	9.41143	0.125608	8.60539	0.000179	1.68114	1.68114	up	2.56e-05	1.74869	1.74869	up	1.68114	337	0.892158	1.04018	down	no	6.79e-05	1.74841	1.74841	up	2.72e-05	1.81866	1.81866	up
ILMN_1225146	Gig1	8.78808	8.44702	8.89315	9.7391	9.31942	9.8441	8.90315	8.60411	9.14742	9.44364	9.18054	7.56162	8.24234	8.14537	7.86805	9.63421	0.277622	8.70942	0.233235	8.88489	0.272116	9.31209	0.186035	7.95434	0.306109	8.88489	0.000522	1.89841	1.89841	up	0.00191738	1.681	1.681	up	1.681	338	0.672142	1.12934	up	no	0.00330179	1.68771	0.592517	down	0.000848	1.906	0.524659	down
ILMN_2744414	Nme3	9.66803	9.70015	9.61436	10.6137	10.5161	10.38	9.68067	9.85421	9.72941	10.7768	10.8055	11.2154	11.1703	11.224	11.1914	10.5033	0.117407	9.66085	0.0433441	9.75476	0.0895029	10.7912	0.020294	11.2003	0.024304	9.75476	3.64e-05	1.79306	1.79306	up	4.84e-05	1.68005	1.68005	up	1.68005	339	0.761818	1.06726	up	no	5.57e-08	2.90678	2.90678	up	7.68e-08	2.72358	2.72358	up
ILMN_1227148	Gjb2	7.26869	7.3748	7.04671	7.82819	8.18717	8.0084	7.14861	7.14269	7.48749	12.0556	11.6022	11.9246	11.4435	11.8584	11.9187	8.00792	0.179488	7.23007	0.167423	7.2596	0.197384	11.8289	0.3206	11.7863	0.230479	7.2596	0.000424	1.71458	1.71458	up	0.000307	1.67984	1.67984	up	1.67984	340	0.95574	1.02068	up	no	9.54e-10	23.5268	23.5268	up	6.25e-10	23.0502	23.0502	up
ILMN_2879600	Ptprk	10.2448	10.031	10.1895	10.8462	10.8412	11.0193	9.81425	9.76403	9.91472	10.9581	10.9352	10.3326	10.1769	10.3221	10.5621	10.9022	0.1014	10.1551	0.11101	9.831	0.0767313	10.9467	0.0161425	10.3484	0.159171	10.1551	0.000161	1.67845	1.67845	up	6.35e-07	2.10122	2.10122	up	1.67845	341	0.0971575	1.25188	down	no	0.18176	1.14339	1.14339	up	0.00150809	1.43139	1.43139	up
ILMN_2840430	BC029169	7.1001	6.8775	6.81319	7.38444	7.93047	7.84259	7.05597	7.04863	6.81499	10.2863	10.3969	9.59107	9.14742	9.29297	9.98115	7.71917	0.293192	6.93027	0.150555	6.9732	0.13706	10.3416	0.0781961	9.50315	0.368301	6.9732	0.00127383	1.72776	1.72776	up	0.000784	1.6771	1.6771	up	1.6771	342	0.926208	1.03021	up	no	5.05e-07	5.94999	5.94999	up	3.34e-07	5.77553	5.77553	up
ILMN_2737710	Tiam1	10.2128	10.1157	10.1932	10.898	10.947	11.3083	10.2128	10.2668	10.4404	10.037	9.73083	8.33726	8.70524	9.16587	8.86565	11.0511	0.22409	10.1739	0.051362	10.3067	0.11892	9.88391	0.216491	8.76851	0.345116	10.3067	0.000111	1.83682	1.83682	up	0.000261	1.67528	1.67528	up	1.67528	343	0.630028	1.09643	up	no	2.92e-05	2.64889	0.377517	down	1.22e-05	2.90431	0.344316	down
ILMN_2703678	1810019J16Rik	6.66321	6.58258	6.4173	7.39118	7.33612	7.65051	6.68734	6.82394	6.63522	8.27866	8.43126	8.2817	8.28282	8.32492	8.08584	7.45927	0.16789	6.55436	0.125359	6.7155	0.0974631	8.35496	0.107901	8.24382	0.107222	6.7155	5.9e-05	1.87242	1.87242	up	0.000102	1.67455	1.67455	up	1.67455	344	0.548011	1.11817	up	no	1.42e-07	3.22535	3.22536	up	1.37e-07	2.8845	2.8845	up
ILMN_2812215	Plekhg5	7.73095	7.35871	7.40649	8.08324	8.23632	8.39605	7.51061	7.55022	7.35922	9.57742	9.45734	10.0911	9.88972	10.3723	10.2015	8.23854	0.156414	7.49872	0.202533	7.47335	0.100806	9.51738	0.0849044	10.1386	0.202274	7.49872	0.000758	1.66997	1.66997	up	6.72e-05	1.69959	1.69959	up	1.66997	345	0.960829	1.01774	down	no	4.32e-08	6.23299	6.23299	up	9.67e-09	6.34357	6.34357	up
ILMN_2528345	LOC239102	9.13104	9.22133	9.38172	9.91319	10.1743	10.7613	9.34366	9.67177	9.61436	9.82329	10.0406	9.62584	9.37387	9.63148	9.49481	10.2829	0.434372	9.2447	0.126968	9.54326	0.175232	9.93193	0.153642	9.5315	0.122598	9.54326	0.000669	2.0537	2.0537	up	0.00571783	1.66978	1.66978	up	1.66978	346	0.203276	1.22992	up	no	0.0412631	1.21993	1.21993	up	0.948676	1.00819	0.991877	down
ILMN_2703138	6330530A05Rik	6.67597	6.92399	6.71944	7.53793	7.56223	7.63735	7.05387	6.78616	6.68056	9.33718	9.38433	8.15959	8.43543	7.88499	8.14134	7.57917	0.0518292	6.77313	0.132438	6.8402	0.192429	9.36075	0.0333358	8.15534	0.224911	6.8402	6.89e-05	1.7484	1.7484	up	0.000117	1.66899	1.66899	up	1.66899	347	0.880516	1.04758	up	no	5.29e-06	2.60667	2.60667	up	8.84e-06	2.48827	2.48827	up
ILMN_2713305	F11r	7.53116	7.82091	7.69091	8.40593	8.59713	8.25089	7.02164	7.18213	7.19201	9.70511	9.92194	8.96546	8.9026	8.7347	8.7276	8.41799	0.173433	7.68099	0.145129	7.13193	0.0956405	9.81353	0.153321	8.83259	0.119947	7.68099	0.00051	1.6667	1.6667	up	2.26e-07	2.43861	2.43861	up	1.6667	348	0.00606928	1.46314	down	yes	4.21e-06	2.2216	2.2216	up	6.95e-08	3.25051	3.25051	up
ILMN_1225348	C230093N12Rik	10.6824	10.5968	10.494	11.1848	11.3574	11.4383	10.5366	10.593	10.554	12.5034	12.6401	12.1304	11.6691	12.5398	12.025	11.3268	0.129489	10.5911	0.0943231	10.5612	0.028882	12.5717	0.0966679	12.0911	0.358397	10.5911	0.000208	1.66527	1.66527	up	3.13e-05	1.70009	1.70009	up	1.66527	349	0.941624	1.02091	down	no	2.41e-05	2.82846	2.82847	up	1.29e-05	2.88761	2.88761	up
ILMN_1239592	1700012H17Rik	8.73423	9.1042	8.97076	9.73807	9.67673	9.59681	8.94674	8.89189	8.91939	9.89914	9.91616	9.27346	9.42048	9.28355	9.7837	9.67054	0.0708337	8.9364	0.187366	8.91934	0.0274245	9.90765	0.012035	9.4403	0.238553	8.9364	0.000366	1.6634	1.6634	up	2.08e-05	1.68319	1.68319	up	1.6634	350	0.972582	1.01189	down	no	0.0125308	1.41804	1.41804	up	0.00471473	1.43491	1.43491	up
ILMN_2737982	Dapk1	7.7513	7.64142	7.61864	8.37622	8.31258	8.52444	7.55496	7.68481	7.74506	8.54338	8.74741	8.34119	7.81339	7.63622	8.13767	8.40441	0.10871	7.67045	0.0709328	7.66161	0.0971483	8.64539	0.144275	7.98212	0.316883	7.67045	0.000147	1.6632	1.6632	up	5.12e-05	1.67342	1.67342	up	1.6632	351	0.984483	1.00615	down	no	0.129571	1.24114	1.24114	up	0.118711	1.24877	1.24877	up
ILMN_2722996	Ptpns1	9.79582	9.63392	9.65061	10.5406	10.4404	10.6563	9.89854	9.6971	9.8433	11.6173	11.3783	10.1751	10.4675	10.0843	9.97552	10.5458	0.108043	9.69345	0.0890478	9.81298	0.104084	11.4978	0.168992	10.1756	0.211023	9.81298	3.89e-05	1.80542	1.80542	up	6.22e-05	1.66187	1.66187	up	1.66187	352	0.682254	1.08638	up	no	0.0068271	1.39684	1.39684	up	0.0290518	1.28577	1.28577	up
ILMN_2796798	5730469M10Rik	8.28079	7.74822	8.08553	9.59548	9.23995	9.16685	8.58968	8.37964	8.84271	10.4697	10.4404	10.8715	10.5135	10.0671	10.8292	9.33409	0.229302	8.03818	0.269422	8.60401	0.23187	10.4551	0.0207076	10.5703	0.371578	8.60401	1.9e-05	2.45533	2.45533	up	0.000995	1.65874	1.65874	up	1.65874	353	0.0359015	1.48024	up	yes	1.13e-06	5.78436	5.78436	up	4.46e-06	3.90772	3.90772	up
ILMN_2776619	Ltbp3	6.99864	7.05186	7.30124	7.94778	7.65117	7.98714	7.13662	7.18938	7.07177	12.4125	12.1909	10.5787	11.276	10.737	11.2019	7.86203	0.183669	7.11724	0.161549	7.13259	0.0589084	12.3017	0.156697	10.9484	0.342964	7.13259	0.000611	1.67573	1.67573	up	0.000122	1.658	1.658	up	1.658	354	0.974385	1.01069	up	no	1.72e-08	14.2329	14.2329	up	6.87e-09	14.0823	14.0823	up
ILMN_2975718	Rps6ka1	10.8055	10.2989	10.6572	11.1484	11.2074	11.5937	10.4137	10.0505	10.4144	12.1657	12.4795	11.4699	11.1421	11.4925	11.4088	11.3165	0.241878	10.5872	0.260456	10.2929	0.209935	12.3226	0.221921	11.3783	0.161428	10.5872	0.00344419	1.65783	1.65783	up	2.99e-05	2.03298	2.03298	up	1.65783	355	0.345023	1.22629	down	no	0.000538	1.73044	1.73044	up	1.89e-05	2.12202	2.12202	up
ILMN_2971721	2410025L10Rik	10.3762	10.4099	10.1578	10.9407	11.081	11.1049	9.97665	10.0953	9.81753	10.9746	11.24	10.724	10.6133	11.0789	10.8558	11.0422	0.0886922	10.3146	0.136861	9.96317	0.139387	11.1073	0.187717	10.818	0.200185	10.3146	0.00024	1.65584	1.65584	up	1.05e-06	2.11261	2.1126	up	1.65584	356	0.0998046	1.27585	down	no	0.00580562	1.41752	1.41752	up	0.000114	1.80854	1.80854	up
ILMN_1214822	Gfpt2	9.0158	8.59058	8.76674	9.31531	9.57552	9.66345	8.13282	7.92504	8.08085	7.59178	7.81722	7.3483	7.04453	7.29222	6.96489	9.5181	0.181036	8.79104	0.213651	8.04623	0.108128	7.7045	0.159415	7.16249	0.186471	8.79104	0.0012491	1.65526	1.65526	up	5.73e-08	2.7738	2.7738	up	1.65526	357	0.00128651	1.67575	down	yes	1.63e-06	3.09203	0.323413	down	5.37e-05	1.84516	0.541957	down
ILMN_2509273	Tmpit	9.99252	9.84373	9.9493	10.6486	10.7285	10.5869	10.0133	9.92991	9.83235	9.61587	9.89136	9.75437	9.49442	9.76648	9.44271	10.6546	0.0709782	9.92851	0.0765423	9.9252	0.0905835	9.75361	0.194801	9.6145	0.169894	9.92851	0.000123	1.6542	1.6542	up	4.24e-05	1.65801	1.65801	up	1.6542	358	0.993279	1.0023	down	no	0.0350901	1.24316	0.804398	down	0.0355057	1.24031	0.80625	down
ILMN_1221503	Ccnd1	12.7635	12.7895	12.7227	13.5816	13.8081	13.8346	12.9076	13.2035	12.9413	12.4645	12.7665	12.0412	11.1831	11.8517	11.8242	13.7414	0.139047	12.7586	0.03368	13.0175	0.161986	12.6155	0.213541	11.725	0.373946	13.0175	1.01e-05	1.97635	1.97635	up	0.000181	1.65173	1.65173	up	1.65173	359	0.243198	1.19654	up	no	0.000473	2.04705	0.488509	down	9.4e-05	2.44936	0.408269	down
ILMN_1249550	Fkbp9	11.1146	11.2815	11.3358	11.9907	12.0054	11.9009	11.3404	11.1468	11.222	14.1474	14.5078	13.2479	13.8081	13.5816	14.0306	11.9657	0.056551	11.2439	0.115267	11.2364	0.0976355	14.3276	0.254825	13.6671	0.334202	11.2439	0.000169	1.64917	1.64917	up	4.15e-05	1.65783	1.65783	up	1.64917	360	0.987891	1.00525	down	no	4.1e-07	5.36325	5.36324	up	2.25e-07	5.39143	5.39142	up
ILMN_2932164	5730593N15Rik	7.5287	7.35123	7.63622	8.24646	8.37297	8.0558	7.59438	7.15661	7.20672	7.3748	7.32803	7.32274	6.88403	7.5259	6.98591	8.22508	0.159662	7.50538	0.143919	7.31924	0.239598	7.35142	0.0330772	7.17965	0.297373	7.50538	0.000536	1.64684	1.64684	up	6.19e-05	1.87364	1.87364	up	1.64684	361	0.575091	1.13772	down	no	0.111954	1.2533	0.797892	down	0.547115	1.10159	0.907778	down
ILMN_2607765	BC025076	9.29761	9.66007	9.47167	10.0949	10.2515	10.4686	9.70649	9.6417	9.30801	10.5874	10.8545	9.8153	10.2766	9.48656	9.91733	10.2717	0.187639	9.47645	0.18128	9.55207	0.213826	10.7209	0.188833	9.87394	0.325314	9.55207	0.000438	1.73535	1.73535	up	0.0006	1.64674	1.64674	up	1.64674	362	0.872673	1.05381	up	no	0.0770766	1.31721	1.31721	up	0.153793	1.24995	1.24995	up
ILMN_1218981	Aldh1a7	7.30569	6.84663	7.27667	7.96826	7.38223	8.23632	6.76145	6.63149	7.19109	8.95365	8.21426	6.80808	6.97019	6.89094	6.85576	7.86227	0.436798	7.143	0.257074	6.86134	0.292869	8.58396	0.522833	6.88124	0.0683321	7.143	0.0196511	1.64636	1.64635	up	0.000941	2.00129	2.00129	up	1.64635	363	0.439306	1.21559	down	no	0.103271	1.19894	0.834073	down	0.923364	1.01389	1.01389	up
ILMN_2655648	Lmx1a	6.52186	6.58967	6.60639	7.21162	7.40184	7.2618	6.47782	6.6492	6.56174	6.80011	6.7352	6.77845	6.64743	6.86594	6.79357	7.29175	0.098583	6.57264	0.0447647	6.56292	0.0856988	6.76765	0.0458952	6.77135	0.0910061	6.57264	0.00014	1.64617	1.64617	up	5.13e-05	1.6573	1.6573	up	1.64617	364	0.982619	1.00676	down	no	0.0925175	1.14767	1.14767	up	0.0850133	1.15543	1.15543	up
ILMN_2696711	Mmp11	7.53165	7.74506	7.47464	8.25089	8.18672	8.45266	7.45743	7.58606	7.56162	9.27346	8.89077	7.65201	8.06432	8.18111	7.95615	8.29676	0.138775	7.58378	0.142546	7.53504	0.0683143	9.08212	0.270601	7.9634	0.227007	7.58378	0.000466	1.63918	1.63918	up	4.47e-05	1.69551	1.69551	up	1.63918	365	0.905292	1.03437	down	no	0.0355298	1.30099	1.30099	up	0.0135863	1.3457	1.3457	up
ILMN_2705732	Cipp	6.85501	6.86556	6.87733	7.48544	7.57666	7.66522	6.63765	7.00204	6.78261	7.50002	7.69335	7.08092	7.17478	7.26823	7.11378	7.57577	0.0898936	6.86597	0.011164	6.80743	0.183457	7.59669	0.136706	7.15943	0.0823022	6.86597	0.000133	1.63558	1.63558	up	8.56e-05	1.70331	1.70331	up	1.63558	366	0.887092	1.04141	down	no	0.015567	1.22558	1.22558	up	0.0161036	1.27632	1.27632	up
ILMN_1247335	Kctd6	6.86765	7.41298	7.75667	8.06516	8.10216	8.1494	7.27153	7.61864	7.30273	7.58628	7.66475	7.55136	7.56867	7.20725	7.50207	8.10557	0.042225	7.34577	0.448303	7.39763	0.192037	7.62552	0.0554874	7.45734	0.169096	7.39763	0.00780116	1.69326	1.69326	up	0.000175	1.63347	1.63347	up	1.63347	367	0.944831	1.0366	up	no	0.670272	1.0804	1.0804	up	0.74142	1.04225	1.04225	up
ILMN_1228308	6330548O06Rik	6.57999	6.82443	6.80069	7.30124	7.39918	7.62784	6.77316	6.56536	6.72418	7.15152	6.75226	7.08698	6.93685	7.03641	7.13722	7.44275	0.167607	6.73504	0.134797	6.68757	0.108629	6.95189	0.282323	7.04937	0.0855582	6.73504	0.000622	1.63321	1.63321	up	9.51e-05	1.68784	1.68784	up	1.63321	368	0.910548	1.03345	down	no	0.0210555	1.24343	1.24343	up	0.00693231	1.28503	1.28503	up
ILMN_2661588	Spnb3	8.58426	8.41962	8.54937	9.42986	9.29899	10.0633	8.8624	9.05057	8.76294	9.21541	9.3537	8.0618	8.44554	8.2542	8.40593	9.59737	0.40874	8.51775	0.0867589	8.89197	0.146074	9.28455	0.0977837	8.29187	0.174142	8.89197	0.000295	2.11347	2.11347	up	0.00551062	1.63059	1.63059	up	1.63059	369	0.0637135	1.29614	up	no	0.124261	1.16949	0.855073	down	0.00111789	1.51582	0.659708	down
ILMN_1255439	Mtss1	7.38596	7.11839	6.91523	7.79547	7.8526	7.88395	6.86898	7.07121	7.15082	8.11585	8.23703	7.665	7.7731	8.03327	7.94994	7.84401	0.0448601	7.13986	0.236097	7.03034	0.145295	8.17644	0.0856872	7.85533	0.166934	7.13986	0.000924	1.62918	1.62918	up	2.11e-05	1.75768	1.75768	up	1.62918	370	0.790537	1.07887	down	no	0.000894	1.64202	1.64202	up	8.99e-05	1.77153	1.77153	up
ILMN_2531773	LOC232400	6.48836	6.60563	6.69112	7.31256	7.17586	7.40685	6.55982	6.65874	6.50002	7.65691	7.57103	8.97394	8.17693	8.57455	8.94797	7.29843	0.116141	6.59504	0.101795	6.57286	0.0801603	7.61397	0.0607275	8.66835	0.374998	6.59504	0.000291	1.62832	1.62832	up	6.13e-05	1.65355	1.65355	up	1.62832	371	0.960304	1.01549	down	no	2.52e-06	4.20852	4.20851	up	1.44e-06	4.2737	4.2737	up
ILMN_1252310	Dnmt3b	11.6759	11.711	11.6372	12.3457	12.2959	12.4919	11.5072	11.2001	11.4129	9.10644	9.28557	8.53952	8.09992	8.95676	8.09275	12.3778	0.101904	11.6747	0.0368896	11.3734	0.157326	9.196	0.126663	8.42224	0.413085	11.6747	0.000172	1.62802	1.62802	up	3.56e-06	2.00613	2.00613	up	1.62802	372	0.149669	1.23225	down	no	1.24e-07	9.52995	0.104932	down	2.11e-07	7.7338	0.129302	down
ILMN_1242308	Tcf7	7.52302	7.0289	7.51596	8.24998	8.03663	7.88908	7.56223	7.09267	7.40747	6.8775	7.20725	6.83591	6.66171	7.19445	6.75106	8.05856	0.18145	7.35596	0.283265	7.35412	0.239283	7.04238	0.233169	6.86078	0.233537	7.35596	0.00358415	1.62744	1.62744	up	0.000936	1.62951	1.62951	up	1.62744	373	0.996855	1.00127	down	no	0.0235044	1.40949	0.709475	down	0.0163492	1.4077	0.710377	down
ILMN_2772728	5330439J01Rik	7.22785	7.01399	7.01306	7.72461	8.04828	8.06618	7.21248	7.30985	7.2106	9.09384	9.31353	7.80399	8.0271	7.4901	7.88032	7.94636	0.192251	7.08496	0.12374	7.24431	0.0567663	9.20369	0.155339	7.80038	0.226628	7.24431	0.000129	1.81679	1.81679	up	0.000203	1.62681	1.62681	up	1.62681	374	0.535242	1.11678	up	no	0.000791	1.64195	1.64195	up	0.00270045	1.47026	1.47026	up
ILMN_2601471	Ccnd1	12.6428	12.5566	12.4409	13.326	13.613	13.6879	12.7599	13.0354	12.73	12.2843	12.6474	11.877	10.8254	11.9001	11.6255	13.5423	0.191029	12.5468	0.101273	12.8418	0.168351	12.4658	0.256745	11.557	0.503363	12.8418	2.63e-05	1.99385	1.99385	up	0.000486	1.62512	1.62512	up	1.62512	375	0.191091	1.22689	up	no	0.00372029	1.98585	0.503563	down	0.000585	2.43642	0.410438	down
ILMN_2722938	Myd116	7.64357	7.57934	8.00789	8.44046	8.35849	8.52934	7.6759	7.5084	7.7513	9.73234	10.2742	10.2015	9.8806	10.5135	10.3296	8.44276	0.0854483	7.7436	0.231125	7.6452	0.124324	10.0033	0.383154	10.2313	0.266562	7.7436	0.00107408	1.62356	1.62356	up	2.57e-05	1.73816	1.73816	up	1.62356	376	0.810959	1.07059	down	no	2.33e-07	5.60877	5.60877	up	4.53e-08	6.00467	6.00467	up
ILMN_1229082	1810045K06Rik	9.50382	8.84572	9.33463	9.90141	9.78282	10.0923	8.95242	8.70938	8.90793	9.01956	9.44504	9.19562	9.08951	9.53914	9.20951	9.92551	0.156137	9.22806	0.341746	8.85658	0.129401	9.2323	0.300856	9.25844	0.194653	9.22806	0.00615593	1.62164	1.62164	up	2.24e-06	2.09788	2.09788	up	1.62164	377	0.224661	1.29368	down	no	0.903705	1.02129	1.02129	up	0.0161485	1.32122	1.32122	up
ILMN_2674281	BC046404	10.4986	10.499	10.5225	11.04	11.1381	11.4324	10.3792	10.2631	10.639	11.8943	11.8527	10.9803	11.0208	10.9997	11.5307	11.2035	0.204206	10.5067	0.0136936	10.4271	0.192454	11.8735	0.0294001	11.1329	0.265736	10.5067	0.000618	1.62092	1.62092	up	0.000266	1.71286	1.71286	up	1.62092	378	0.833377	1.05672	down	no	0.00266374	1.54344	1.54344	up	0.00197904	1.63099	1.63099	up
ILMN_1221045	Prkcz	7.74245	7.67047	7.81722	8.47104	8.512	8.62494	7.88309	7.83792	7.80668	8.60708	8.74595	9.19997	9.51629	9.40399	9.42918	8.53599	0.0797059	7.74338	0.0733796	7.84256	0.0384129	8.67652	0.0981987	9.38735	0.133871	7.84256	5.42e-05	1.7322	1.7322	up	5.43e-05	1.61712	1.61712	up	1.61712	379	0.737657	1.07116	up	no	1.71e-07	3.12525	3.12525	up	1.36e-07	2.91762	2.91762	up
ILMN_2659380	Elf1	8.00983	8.23826	8.03692	8.6603	9.04573	8.65653	7.9546	8.08446	8.09409	9.45991	9.09861	8.34596	8.59819	8.24845	8.60683	8.78752	0.223623	8.095	0.124801	8.04438	0.0779023	9.27926	0.255481	8.44986	0.180741	8.095	0.00133854	1.6161	1.6161	up	0.000203	1.67381	1.67381	up	1.6161	380	0.898621	1.03571	down	no	0.027578	1.27886	1.27886	up	0.00999794	1.32452	1.32452	up
ILMN_2501719	Ush1c	8.37997	8.19069	8.49866	9.02217	9.07207	9.04694	8.0294	7.98544	8.18717	13.3143	13.5064	12.6618	12.7976	12.9693	12.6289	9.04706	0.0249502	8.35644	0.155326	8.06733	0.10608	13.4104	0.135842	12.7644	0.154868	8.35644	0.000354	1.61397	1.61397	up	1.47e-06	1.97209	1.97209	up	1.61397	381	0.195662	1.22188	down	no	3.55e-10	21.2289	21.2289	up	6.85e-11	25.9392	25.9392	up
ILMN_2672509	4832406C22	7.31917	7.17409	7.04658	7.83209	7.76222	8.01292	7.00257	7.0635	7.10169	6.59221	6.73037	6.58082	6.67522	6.97725	6.71312	7.86908	0.129379	7.17995	0.136387	7.05592	0.0499947	6.66129	0.0976939	6.7366	0.169801	7.17995	0.000539	1.61231	1.61231	up	1.78e-05	1.75705	1.75705	up	1.61231	382	0.672142	1.08977	down	no	0.00816696	1.35975	0.735428	down	0.0274713	1.24774	0.801448	down
ILMN_2734924	1190003J15Rik	7.00518	6.83366	6.94339	7.80197	7.60062	7.83497	7.13586	7.14148	6.89351	9.56725	9.93149	11.5589	10.6493	10.7894	10.8954	7.74585	0.126853	6.92741	0.0868719	7.05695	0.141571	9.74937	0.257552	10.9733	0.403233	7.05695	6.92e-05	1.7635	1.7635	up	0.00021	1.61206	1.61206	up	1.61206	383	0.666447	1.09395	up	no	2.21e-08	16.5167	16.5167	up	1.78e-08	15.0982	15.0983	up
ILMN_2742627	Six2	6.72564	6.89022	7.01954	7.63673	7.75499	7.308	7.05631	6.75221	6.50241	8.23021	7.98063	8.79889	8.51694	8.01785	8.56888	7.56657	0.23161	6.87846	0.147302	6.77031	0.277395	8.10542	0.176479	8.47564	0.328867	6.87846	0.00183163	1.61117	1.61117	up	0.000759	1.7366	1.7366	up	1.61117	384	0.809607	1.07785	down	no	1.12e-05	3.02551	3.02551	up	1.06e-05	3.26104	3.26104	up
ILMN_2760161	Ntf3	6.5504	6.72988	6.92408	7.35317	7.58765	7.42919	6.60506	6.88427	6.82003	8.05754	7.9766	7.87901	7.87086	7.73661	7.91124	7.45667	0.119634	6.73479	0.186892	6.76979	0.146227	8.01707	0.0572375	7.84943	0.0772068	6.76979	0.000578	1.64933	1.64933	up	0.000212	1.6098	1.6098	up	1.6098	385	0.943306	1.02456	up	no	5.72e-06	2.16541	2.16541	up	2.72e-06	2.11351	2.11351	up
ILMN_2652890	Pkp3	7.23763	6.7106	6.90411	7.56533	7.59018	7.75102	6.72777	6.8038	6.86776	8.74699	8.71313	8.18954	7.7983	8.31717	7.91452	7.63551	0.100801	6.95078	0.266599	6.79978	0.0700823	8.73006	0.0239469	8.05488	0.239768	6.95078	0.00220038	1.6074	1.6074	up	1.08e-05	1.78476	1.78476	up	1.6074	386	0.67611	1.11034	down	no	0.000125	2.14964	2.14965	up	7.33e-06	2.38684	2.38684	up
ILMN_2866327	Pkd2	9.45355	8.92597	9.84979	10.0867	9.65266	10.5264	9.26677	9.20487	9.62303	9.36769	9.26766	8.30909	8.53453	8.35591	8.64195	10.0886	0.43688	9.40977	0.463462	9.36489	0.225689	9.31767	0.0707326	8.46037	0.155208	9.40977	0.0675897	1.60083	1.60083	up	0.00866791	1.65141	1.65141	up	1.60083	387	0.955616	1.0316	down	no	0.0014231	1.93107	0.517849	down	9.13e-05	1.87192	0.534211	down
ILMN_2892222	Acsl5	10.6798	10.6047	10.7951	11.4545	11.2799	11.3783	10.6506	10.5018	10.6572	11.5661	11.5703	10.3557	10.4967	10.4399	10.6108	11.3709	0.0875259	10.6932	0.0958898	10.6032	0.0878453	11.5682	0.00295712	10.4758	0.107057	10.6932	0.000304	1.59961	1.59961	up	2.72e-05	1.70256	1.70256	up	1.59961	388	0.782637	1.06436	down	no	0.0898456	1.16264	0.860108	down	0.312086	1.09234	0.915468	down
ILMN_3001481	Chrnb1	7.4035	7.56643	7.51042	8.03266	8.25089	8.22973	6.76473	7.16794	7.18043	11.2201	11.0308	10.1122	10.4137	10.5318	10.1573	8.1711	0.120353	7.49345	0.0827779	7.0377	0.236484	11.1254	0.133823	10.3038	0.201865	7.49345	0.000366	1.59953	1.59953	up	3.6e-06	2.19375	2.19375	up	1.59953	389	0.0448283	1.3715	down	yes	1.11e-08	7.01441	7.01441	up	6.84e-09	9.62024	9.62024	up
ILMN_1239578	Man2a1	9.48182	9.41794	9.52753	10.0678	9.98703	10.3979	9.40251	9.29952	9.35228	9.47128	9.53871	7.67718	8.23132	7.97634	7.9766	10.1509	0.217707	9.47576	0.0550454	9.35143	0.0515007	9.50499	0.047683	7.96536	0.22659	9.47576	0.00106175	1.59677	1.59677	up	7.74e-05	1.74048	1.74048	up	1.59677	390	0.636008	1.09	down	no	1.81e-06	2.84889	0.351013	down	2.32e-06	2.61367	0.382604	down
ILMN_1223335	AI604832	7.69673	7.78308	7.69921	8.26046	8.28079	8.66255	7.72298	7.72663	7.61849	9.06274	9.4045	8.98388	8.72169	9.01314	8.83873	8.40126	0.226511	7.72634	0.0491521	7.68937	0.0614038	9.23362	0.241661	8.88936	0.135317	7.72634	0.00118373	1.59652	1.59652	up	0.000301	1.63796	1.63796	up	1.59652	391	0.924236	1.02596	down	no	2.22e-06	2.23927	2.23927	up	1.2e-06	2.29739	2.29739	up
ILMN_1242629	1600016N20Rik	7.9714	7.74677	8.13115	8.59924	8.70094	8.57316	7.67047	7.74729	7.83429	9.14378	9.34809	7.76222	8.34482	8.80809	7.88207	8.62445	0.0675183	7.94977	0.193101	7.75068	0.0819618	9.24593	0.144471	8.1993	0.47731	7.94977	0.000807	1.59624	1.59624	up	5.43e-06	1.83244	1.83243	up	1.59624	392	0.467386	1.14797	down	no	0.405292	1.18882	1.18882	up	0.111723	1.36473	1.36473	up
ILMN_1259450	Eya4	7.06796	7.0388	6.69296	7.65475	7.73258	7.86764	7.04104	7.13739	7.05501	8.05533	8.18461	8.65753	8.36442	8.29094	8.27161	7.75166	0.10772	6.93324	0.208597	7.07781	0.052067	8.11997	0.0914187	8.39612	0.178797	7.07781	0.000228	1.76347	1.76347	up	0.000102	1.59532	1.59532	up	1.59532	393	0.651266	1.1054	up	no	3.17e-06	2.75659	2.75659	up	1.28e-06	2.49374	2.49374	up
ILMN_1234199	Cobll1	7.88777	7.34442	7.51632	8.16242	8.08005	8.52695	7.16613	7.02398	7.32185	8.86599	8.45457	7.4626	7.51179	7.46129	7.64167	8.25647	0.237834	7.58283	0.277715	7.17065	0.148986	8.66028	0.290919	7.51934	0.0848759	7.58283	0.00701231	1.59509	1.59509	up	7.85e-06	2.12258	2.12258	up	1.59509	394	0.119	1.3307	down	no	0.729267	1.045	0.956943	down	0.0123425	1.2734	1.2734	up
ILMN_2594066	2210417D09Rik	7.47973	7.52414	7.37864	7.98138	7.96715	8.44947	7.35922	7.27047	7.22865	8.75851	9.0663	7.5905	7.28935	7.81787	7.67	8.13267	0.274453	7.46084	0.0745681	7.28611	0.0666716	8.9124	0.217641	7.59193	0.222634	7.46084	0.0025594	1.59309	1.59309	up	0.000114	1.7982	1.7982	up	1.59309	395	0.45409	1.12875	down	no	0.433386	1.09512	1.09512	up	0.0613338	1.23611	1.23611	up
ILMN_2659960	Lrba	8.87265	8.69616	8.81702	9.28448	9.51629	9.59791	8.55559	8.72543	8.58824	11.8242	11.7795	11.9907	12.2509	12.1695	11.9964	9.46623	0.162601	8.79527	0.0902318	8.62309	0.0901253	11.8018	0.0315603	12.1019	0.129461	8.79527	0.00066	1.59212	1.59212	up	2.4e-05	1.79395	1.79395	up	1.59212	396	0.484391	1.12676	down	no	1.07e-09	9.8944	9.8944	up	3.48e-10	11.1487	11.1487	up
ILMN_2874816	Cdc14b	9.31898	9.21274	9.45083	9.99955	9.94007	10.0544	8.60983	8.43327	8.44203	8.81875	8.77981	8.30076	8.0132	8.54463	8.28449	9.99802	0.0571954	9.32752	0.119274	8.49504	0.0995053	8.79928	0.0275369	8.28577	0.217199	9.32752	0.000343	1.59163	1.59163	up	9.27e-09	2.83427	2.83427	up	1.59163	397	0.000152	1.78074	down	yes	3.86e-05	2.05872	0.48574	down	0.198922	1.1561	0.864975	down
ILMN_1225261	Uchl1	8.91054	8.86651	8.60466	9.67453	9.6908	9.74004	8.98484	9.38733	8.72617	11.491	11.8128	11.0931	10.5741	10.8032	10.9201	9.70179	0.0341075	8.7939	0.165359	9.03278	0.333176	11.6519	0.227609	10.8476	0.217787	9.03278	3.1e-05	1.8763	1.8763	up	0.00237079	1.58998	1.58998	up	1.58998	398	0.521637	1.18007	up	no	2.78e-07	4.15182	4.15182	up	2.64e-06	3.51827	3.51827	up
ILMN_2601072	C630028C02Rik	7.48649	7.49943	7.50091	8.48006	8.17163	8.36184	7.56777	7.72538	7.71689	7.16414	7.23518	7.0019	7.06651	7.2265	7.14322	8.33785	0.155611	7.49561	0.00793336	7.67001	0.0886472	7.19966	0.050235	7.10953	0.0970462	7.67001	5.38e-05	1.79282	1.79282	up	0.000243	1.58868	1.58868	up	1.58868	399	0.449077	1.1285	up	no	0.00382302	1.30684	0.765206	down	0.000335	1.47476	0.678076	down
ILMN_1214402	1810073P09Rik	8.62266	8.06551	8.00056	8.78457	9.00733	9.33296	8.29199	8.3285	8.50197	9.20528	9.22092	10.1952	10.2124	10.1693	10.246	9.04162	0.275799	8.22958	0.341969	8.37415	0.112184	9.2131	0.0110627	10.2057	0.032169	8.37415	0.00428129	1.7557	1.7557	up	0.0014424	1.58829	1.58829	up	1.58829	400	0.752637	1.10541	up	no	5.99e-07	3.93438	3.93438	up	1.65e-08	3.55922	3.55922	up
ILMN_2619639	AI428936	8.1275	7.97954	8.37997	8.79667	8.87378	8.8135	7.55389	7.41095	7.41298	10.7345	10.9803	12.8824	13.0093	13.0787	12.8042	8.82798	0.0405387	8.16233	0.202474	7.45928	0.0819446	10.8574	0.173805	12.9436	0.123495	8.16233	0.000929	1.58628	1.58628	up	2.08e-08	2.58239	2.58239	up	1.58628	401	0.00156433	1.62795	down	yes	2.23e-10	27.4991	27.499	up	1.49e-11	44.7671	44.7671	up
ILMN_2709279	4930538D17Rik	7.60847	7.06337	7.13352	7.94963	7.92654	8.22904	7.45498	7.33396	7.32357	8.30465	8.07359	8.30143	7.79209	8.19383	7.91489	8.03507	0.168379	7.26846	0.296546	7.37084	0.0730595	8.18912	0.163382	8.05056	0.23712	7.37084	0.0018988	1.70127	1.70127	up	0.000274	1.58473	1.58473	up	1.58473	402	0.819362	1.07354	up	no	0.00192598	1.71964	1.71964	up	0.000853	1.60183	1.60183	up
ILMN_3043587	Bex4	11.3184	10.9018	11.1894	11.7744	11.643	11.9842	10.908	10.8071	10.8382	10.3056	10.1475	10.3909	10.9162	9.93149	10.2924	11.8005	0.172046	11.1365	0.213287	10.8511	0.0516536	10.2265	0.111783	10.3827	0.406786	11.1365	0.00242862	1.58448	1.58448	up	6.03e-06	1.93111	1.93111	up	1.58448	403	0.234678	1.21876	down	no	0.00908701	1.68622	0.593043	down	0.058893	1.38355	0.722778	down
ILMN_2773113	Capg	7.37664	7.34733	7.42981	8.11549	8.10261	7.92329	7.128	7.29772	7.3903	10.9957	11.1676	11.4665	10.9239	11.1652	11.04	8.04713	0.107442	7.3846	0.0418127	7.272	0.133029	11.0817	0.121578	11.1489	0.233523	7.3846	0.000318	1.58286	1.58286	up	4.69e-05	1.71134	1.71134	up	1.58286	404	0.710615	1.08117	down	no	2.08e-09	13.5886	13.5886	up	1.25e-09	14.6916	14.6916	up
ILMN_2729870	Srrm2	10.4269	10.2448	10.0993	10.9546	10.7991	11.3917	10.4908	10.3096	10.3662	10.9048	10.8906	10.4954	10.9013	11.4049	10.9317	11.0485	0.307257	10.257	0.164138	10.3889	0.0927137	10.8977	0.0100254	10.9333	0.372046	10.3889	0.00161268	1.73078	1.73078	up	0.0022162	1.57962	1.57962	up	1.57962	405	0.672782	1.0957	up	no	0.00988642	1.59802	1.59802	up	0.0232521	1.45845	1.45845	up
ILMN_2683128	Cmas	10.5796	11.3006	10.8118	11.4634	11.8281	11.5794	10.7256	11.2067	10.9601	11.0005	11.1468	10.6458	10.2393	10.2379	10.3062	11.6236	0.186358	10.8974	0.368055	10.9642	0.24056	11.0737	0.103396	10.3573	0.194927	10.9642	0.00708277	1.65436	1.65436	up	0.00176056	1.5795	1.5795	up	1.5795	406	0.921074	1.04739	up	no	0.021268	1.45402	0.687747	down	0.00323221	1.52293	0.656628	down
ILMN_2658980	Dab1	6.99893	7.21545	7.15253	7.92713	7.61892	7.7983	7.07433	7.05935	7.13506	6.92457	7.06847	6.85576	6.60952	7.03746	6.57532	7.78145	0.154793	7.1223	0.111379	7.08958	0.0400945	6.99652	0.101751	6.76951	0.217979	7.1223	0.000818	1.57914	1.57914	up	0.000129	1.61537	1.61537	up	1.57914	407	0.937669	1.02294	down	no	0.0396519	1.27703	0.783069	down	0.0466371	1.24839	0.801033	down
ILMN_1231720	Zfp385	7.70972	7.38932	7.70174	8.19406	8.14095	8.43979	7.52669	7.64806	7.31478	7.50287	7.51699	9.58197	9.18354	9.32271	9.47087	8.25827	0.159428	7.60026	0.182722	7.49651	0.16868	7.50993	0.00998414	9.38977	0.17373	7.60026	0.00169545	1.57791	1.57791	up	0.000146	1.69555	1.69555	up	1.57791	408	0.791437	1.07456	down	no	4.67e-07	3.45699	3.45699	up	1.57e-07	3.71474	3.71474	up
ILMN_2723293	D130058I21Rik	8.29961	8.16688	8.06323	8.87886	8.64735	8.97484	7.65691	7.2033	7.6308	10.6089	10.5277	9.62998	9.83183	9.29899	9.82494	8.83368	0.168351	8.17657	0.11849	7.497	0.254694	10.5683	0.0574149	9.64643	0.249817	8.17657	0.00103181	1.57692	1.57692	up	1.12e-06	2.52569	2.52569	up	1.57692	409	0.00458796	1.60166	down	yes	4.68e-06	2.76996	2.76995	up	4.32e-07	4.43652	4.43652	up
ILMN_2964785	Zfhx2	9.28813	9.55099	9.44534	10.1127	10.2536	10.9044	9.66254	9.86926	9.76904	9.94814	10.0607	9.82017	9.7996	9.89405	9.77362	10.4236	0.422309	9.42815	0.132269	9.76695	0.103374	10.0044	0.0795806	9.82186	0.0517572	9.76695	0.00084	1.99363	1.99364	up	0.00944041	1.57637	1.57637	up	1.57637	410	0.0975653	1.2647	up	no	0.00465008	1.31376	1.31376	up	0.664483	1.03879	1.03879	up
ILMN_1224129	E030003N15Rik	7.3653	7.24677	7.26972	7.85542	8.09193	7.90153	7.09463	7.04516	7.083	9.28917	9.45529	8.9998	8.88993	9.49887	8.99429	7.94963	0.125376	7.29393	0.0628685	7.07426	0.0258687	9.37223	0.117462	9.09572	0.273473	7.29393	0.00046	1.57538	1.57538	up	6.98e-06	1.83447	1.83447	up	1.57538	411	0.27878	1.16446	down	no	1.16e-06	3.48654	3.48654	up	2.68e-07	4.05995	4.05995	up
ILMN_1235808	9430041O17Rik	7.14595	7.03975	6.73206	7.50888	7.70052	7.67523	6.55852	6.85762	6.81844	8.00098	8.02055	7.65721	7.62256	8.13714	7.63475	7.62821	0.104113	6.97259	0.214966	6.74486	0.162559	8.01076	0.0138377	7.76292	0.249897	6.97259	0.00165993	1.5753	1.5753	up	1.63e-05	1.84466	1.84466	up	1.5753	412	0.445758	1.17099	down	no	0.00105558	1.72947	1.72947	up	8.26e-05	2.02519	2.02519	up
ILMN_2638114	Ptn	11.5765	11.8958	11.8755	12.7532	12.6779	12.7849	12.1987	12.2367	11.8182	13.2215	13.0451	12.1755	12.8758	12.0613	12.6675	12.7387	0.0549218	11.7826	0.17877	12.0845	0.231439	13.1333	0.124732	12.445	0.389455	12.0845	2.5e-05	1.94001	1.94001	up	0.000722	1.57367	1.57367	up	1.57367	413	0.279033	1.23279	up	no	0.0138779	1.58273	1.58273	up	0.160737	1.28386	1.28386	up
ILMN_1244349	Klhl8	6.84253	6.38576	6.4969	7.3929	7.3653	7.33612	6.74374	6.7106	6.68501	6.50293	6.77513	6.65902	6.61322	6.60751	6.59122	7.36477	0.0283935	6.57506	0.238204	6.71312	0.0294452	6.63903	0.192479	6.61774	0.0290547	6.71312	0.00034	1.72873	1.72873	up	7.47e-05	1.57097	1.57097	up	1.57097	414	0.688234	1.10042	up	no	0.798653	1.03002	1.03002	up	0.37286	1.06835	0.936026	down
ILMN_3144575	Itgb4	7.29606	7.3816	7.45003	7.87734	8.06681	8.13617	7.07009	7.19341	7.2493	11.0257	11.1948	9.08034	10.0715	9.69247	9.54641	8.02677	0.133978	7.3759	0.0771441	7.17093	0.0916951	11.1102	0.119572	9.59768	0.40978	7.3759	0.00058	1.57012	1.57012	up	1.44e-05	1.80981	1.80981	up	1.57012	415	0.360451	1.15266	down	no	2.39e-06	4.66469	4.66469	up	7.9e-07	5.37679	5.37679	up
ILMN_2727598	Cpd	6.96446	7.30715	6.96894	7.84044	7.75949	7.87633	7.20133	6.99611	7.33586	7.8689	8.17616	7.61506	7.34524	7.64874	7.63933	7.82542	0.0598492	7.08018	0.19657	7.17777	0.171095	8.02253	0.217264	7.56209	0.145264	7.17777	0.000344	1.67625	1.67625	up	0.000342	1.56662	1.56662	up	1.56662	416	0.81187	1.06998	up	no	0.00616859	1.3966	1.39659	up	0.0155181	1.30525	1.30525	up
ILMN_1244484	Robo1	10.4002	10.3221	10.2428	10.9317	10.8823	11.0869	10.016	10.1179	10.1707	11.4867	11.5749	10.4811	10.2366	10.3201	10.2976	10.967	0.106784	10.3217	0.0786913	10.1016	0.0786521	11.5308	0.0623824	10.3339	0.104326	10.3217	0.000484	1.56407	1.56407	up	8.38e-06	1.82184	1.82184	up	1.56407	417	0.303879	1.16481	down	no	0.934605	1.00849	1.00849	up	0.0610687	1.1747	1.1747	up
ILMN_2606136	AA691260	6.81223	7.01765	7.20638	7.46368	7.77935	7.72351	7.04828	6.88149	7.01869	7.45651	7.54167	7.93524	7.67298	7.56677	7.75529	7.65551	0.168465	7.01208	0.197131	6.98282	0.0889948	7.49909	0.0602176	7.73257	0.155599	7.01208	0.00257577	1.56203	1.56203	up	0.000267	1.59404	1.59404	up	1.56203	418	0.952596	1.02049	down	no	0.000479	1.64774	1.64774	up	9.61e-05	1.6815	1.6815	up
ILMN_1243678	Gtf3c1	8.68611	8.75957	8.71131	8.94132	9.49961	9.75834	8.32329	8.7945	9.15532	10.1232	10.4671	10.5657	10.1707	9.97435	9.95736	9.39976	0.417559	8.719	0.0373272	8.7577	0.417235	10.2952	0.243172	10.167	0.282885	8.7577	0.0119029	1.60298	1.60298	up	0.045239	1.56055	1.56055	up	1.56055	419	0.955616	1.02719	up	no	7.3e-06	2.7284	2.7284	up	9.75e-05	2.65617	2.65617	up
ILMN_3080012	Mdk	10.2226	10.0892	10.2166	10.8366	10.9453	10.6708	10.0011	10.0748	9.49813	9.27942	9.07848	7.55352	7.9181	7.28949	7.55788	10.8176	0.138264	10.1762	0.0753294	9.858	0.313832	9.17895	0.142083	7.57975	0.258134	10.1762	0.000675	1.55984	1.55984	up	8.75e-05	1.94472	1.94472	up	1.55984	420	0.278756	1.24674	down	no	5.32e-08	6.04782	0.165349	down	5.4e-07	4.85091	0.206147	down
ILMN_2596560	Rpel1	7.47464	7.61282	7.72069	8.50997	8.56118	8.75755	7.98257	7.96577	7.96334	7.25275	7.1986	6.63262	7.2344	7.16384	7.10543	8.60957	0.130688	7.60272	0.123334	7.97056	0.0104733	7.22568	0.0382924	7.03407	0.272777	7.97056	1.34e-05	2.00952	2.00952	up	0.000201	1.55726	1.55726	up	1.55726	421	0.0506002	1.29042	up	no	0.00702449	1.48313	0.674249	down	0.000131	1.91386	0.522503	down
ILMN_2741063	2810003C17Rik	11.3228	11.5384	11.5268	12.1933	12.066	12.0422	11.3943	11.3429	11.457	12.9325	12.5234	11.8849	11.4829	11.7232	12.066	12.1005	0.08128	11.4626	0.121289	11.3981	0.0571502	12.728	0.289251	11.7892	0.247629	11.4626	0.000622	1.55603	1.55603	up	5.27e-05	1.62726	1.62726	up	1.55603	422	0.858151	1.04578	down	no	0.0728659	1.25406	1.25406	up	0.027312	1.31147	1.31147	up
ILMN_1227043	Btbd3	8.63132	8.8891	8.74848	9.41332	9.49585	9.27161	8.65399	8.30964	8.30372	7.78634	8.02465	6.89877	7.09109	7.53545	7.36042	9.39359	0.113412	8.7563	0.129071	8.42245	0.200538	7.9055	0.168512	7.22143	0.282267	8.7563	0.000855	1.5554	1.55541	up	1.09e-05	1.96039	1.96039	up	1.55541	423	0.15844	1.26037	down	no	6.32e-06	2.89762	0.345111	down	5.01e-05	2.29902	0.434968	down
ILMN_2977129	Atp8b1	6.64977	6.89391	6.79712	7.54276	7.26939	7.43753	6.66993	6.60756	6.6934	8.33242	7.91376	8.72292	9.04959	8.78042	8.92954	7.41656	0.137885	6.78027	0.122938	6.65697	0.0443657	8.12309	0.296038	8.87062	0.147707	6.78027	0.00102696	1.55433	1.55433	up	4.02e-05	1.69302	1.69302	up	1.55433	424	0.666492	1.08922	down	no	5.03e-08	4.25851	4.25851	up	1.05e-08	4.63848	4.63847	up
ILMN_2977558	Dapk2	8.4129	7.90054	8.38888	8.68326	8.939	8.98628	7.73849	7.32648	7.50091	10.0251	10.0516	8.41315	8.75605	9.14786	9.08312	8.86951	0.163022	8.2341	0.289125	7.52196	0.206808	10.0384	0.0187341	8.85005	0.338001	8.2341	0.00711289	1.55338	1.55338	up	4.47e-07	2.5448	2.5448	up	1.55338	425	0.00811078	1.63824	down	yes	0.0194169	1.53256	1.53256	up	5.55e-05	2.5107	2.5107	up
ILMN_3028493	Ppp2r2b	6.85419	6.72608	6.85182	7.55788	7.67746	7.17498	6.81419	6.8619	6.83162	6.66251	6.85151	6.64099	6.56405	6.76404	6.66058	7.4701	0.262483	6.8107	0.0732926	6.8359	0.0241438	6.75701	0.133643	6.65741	0.0823902	6.8359	0.00252599	1.57944	1.57944	up	0.00138208	1.55208	1.55208	up	1.55208	426	0.950439	1.01763	up	no	0.194587	1.1121	0.899203	down	0.114015	1.1317	0.883628	down
ILMN_2685329	Hspg2	10.2809	10.2969	10.3592	10.6931	10.8625	11.2781	9.81952	10.0456	10.005	11.3658	11.5295	10.098	9.58648	11.4509	10.4546	10.9446	0.301021	10.3123	0.0413364	9.95671	0.120537	11.4476	0.115798	10.3975	0.787475	10.3123	0.00524862	1.54998	1.54998	up	4.69e-05	1.98323	1.98323	up	1.54998	427	0.0614599	1.27952	down	no	0.868171	1.06082	1.06082	up	0.326981	1.35734	1.35734	up
ILMN_1221157	Krt2-8	10.3119	10.1131	10.0792	10.8254	10.7876	10.7862	8.9315	8.42293	9.14103	11.0011	11.2172	10.0671	10.1217	9.78632	9.95398	10.7997	0.0222295	10.1681	0.125727	8.83182	0.369278	11.1092	0.152804	9.98227	0.148135	10.1681	0.00055	1.54933	1.54933	up	3.84e-08	3.91195	3.91195	up	1.54933	428	7.03e-05	2.52493	down	yes	0.195876	1.13744	0.879168	down	8.4e-05	2.21984	2.21984	up
ILMN_3107273	Cacna1b	6.46954	6.75987	6.45749	7.12185	6.98136	7.47625	6.5468	6.62864	6.4183	6.76438	6.67457	6.69237	6.81908	6.81867	6.74646	7.19315	0.255032	6.5623	0.171208	6.53125	0.106027	6.71947	0.0635017	6.76914	0.0615219	6.5623	0.00554052	1.54848	1.54848	up	0.00114556	1.58217	1.58217	up	1.54848	429	0.947654	1.02176	down	no	0.122755	1.15416	1.15416	up	0.0476428	1.17927	1.17927	up
ILMN_2768972	BC055107	6.57424	6.76846	6.6357	7.07602	7.46866	7.31917	6.57704	6.52224	6.54421	11.2865	10.9191	10.5491	10.8001	9.68392	10.7687	7.28795	0.198174	6.65947	0.0992712	6.54783	0.0275758	11.1028	0.259784	10.4505	0.523079	6.65947	0.0018659	1.54594	1.54594	up	0.000117	1.67032	1.67032	up	1.54594	430	0.694486	1.08045	down	no	1.93e-07	13.8421	13.8421	up	8.25e-08	14.9557	14.9557	up
ILMN_2683222	Srd5a2l	8.49866	8.66636	8.61253	9.34159	9.41606	9.20967	8.80784	8.70524	8.57127	9.30508	8.90904	8.69657	8.86921	8.52315	9.12331	9.32244	0.104518	8.59252	0.0856208	8.69478	0.118634	9.10706	0.280043	8.80306	0.256014	8.69478	0.000165	1.65855	1.65855	up	0.000339	1.54505	1.54505	up	1.54505	431	0.752288	1.07346	up	no	0.239448	1.15712	1.15712	up	0.574195	1.07794	1.07794	up
ILMN_2499400	Vamp8	8.0603	8.32402	8.82382	8.88474	9.04092	9.16251	7.86034	7.47886	8.07117	10.3807	10.5038	9.56675	9.56188	9.42741	9.45304	9.02939	0.139243	8.40271	0.387795	7.80346	0.300225	10.4423	0.0870844	9.50227	0.0724285	8.40271	0.0186604	1.544	1.544	up	5.13e-06	2.33906	2.33906	up	1.544	432	0.0809614	1.51493	down	no	0.000132	2.14289	2.14289	up	7.47e-07	3.24634	3.24634	up
ILMN_2915716	0610040J01Rik	6.87974	6.53494	6.74527	7.31757	7.15877	7.55352	6.7137	6.59369	6.50223	7.18023	7.26576	6.92559	6.77901	6.7868	6.82047	7.34328	0.198627	6.71999	0.173786	6.60321	0.106055	7.22299	0.060484	6.82797	0.0675247	6.71999	0.00349988	1.54039	1.54039	up	0.000175	1.67026	1.67026	up	1.54039	433	0.736056	1.08431	down	no	0.433797	1.07772	1.07772	up	0.0617523	1.16858	1.16858	up
ILMN_1219845	Six4	6.82791	7.2106	6.92644	7.57878	7.54276	7.75047	6.97546	7.08823	6.9387	7.17225	6.76108	7.28554	7.49092	7.13483	7.28974	7.624	0.110992	6.98832	0.19871	7.00079	0.0779172	6.96666	0.290743	7.30026	0.146115	7.00079	0.0018428	1.55368	1.55368	up	0.000271	1.5403	1.5403	up	1.5403	434	0.980629	1.00869	up	no	0.0543629	1.24138	1.24138	up	0.0307916	1.23069	1.23069	up
ILMN_1246017	AI173486	7.38878	7.08682	7.37799	8.0546	7.7844	7.88156	7.08229	7.04577	7.02518	8.07653	7.98714	7.25372	7.13147	7.14269	7.28443	7.90685	0.136863	7.28453	0.17131	7.05108	0.0289203	8.03184	0.0632069	7.20308	0.0773656	7.28453	0.00195289	1.53935	1.53935	up	1.04e-05	1.80973	1.80973	up	1.53935	435	0.321288	1.17564	down	no	0.565327	1.05808	0.945105	down	0.174732	1.11111	1.11111	up
ILMN_2723576	Cldn10	7.05967	6.92277	7.36842	7.72115	7.57798	7.91572	6.93349	6.73371	6.81706	7.52979	7.62571	7.06417	6.7778	6.58768	6.75666	7.73829	0.16952	7.11695	0.22828	6.82809	0.100347	7.57775	0.0678244	6.79658	0.197648	7.11695	0.00465017	1.5383	1.5383	up	1.26e-05	1.8793	1.8793	up	1.5383	436	0.261002	1.22168	down	no	0.0815084	1.24865	0.800863	down	0.864016	1.02208	0.978397	down
ILMN_3140383	Hspa2	7.01078	7.16844	6.66251	7.65736	7.76798	7.779	7.07838	7.10462	7.16348	9.15116	9.18874	10.3682	10.388	10.1921	10.458	7.73478	0.0672752	6.94724	0.258881	7.11549	0.0435817	9.16995	0.0265773	10.3516	0.113101	7.11549	0.000522	1.72613	1.72613	up	0.000162	1.53611	1.53611	up	1.53611	437	0.614583	1.1237	up	no	4.55e-09	10.5878	10.5878	up	3.4e-10	9.42226	9.42226	up
ILMN_2847727	Svopl	6.94822	6.80375	6.93112	7.52623	7.52669	7.48508	6.84644	6.9043	6.91359	7.80143	7.43406	6.91809	7.16414	7.65273	7.38089	7.51267	0.0238929	6.89436	0.0789364	6.88811	0.036386	7.61774	0.259764	7.27896	0.312783	6.89436	0.000438	1.53507	1.53507	up	0.000117	1.54174	1.54173	up	1.53507	438	0.989127	1.00434	down	no	0.0636801	1.30549	1.3055	up	0.0533822	1.31117	1.31117	up
ILMN_2635784	Gpc1	13.1595	12.7276	12.8418	13.4397	13.5064	13.7285	13.0035	13.0418	12.7755	13.9202	14.1569	14.3585	14.3998	14.4807	14.422	13.5582	0.151199	12.9096	0.223797	12.9403	0.143967	14.0385	0.167396	14.4152	0.0509628	12.9403	0.00278261	1.56765	1.56764	up	0.000804	1.53466	1.53466	up	1.53466	439	0.95458	1.02149	up	no	7.94e-07	2.83942	2.83942	up	1.65e-07	2.77968	2.77968	up
ILMN_2645295	1110035L05Rik	8.48571	8.38519	8.26101	9.32318	8.9667	8.78529	8.38717	8.57127	8.26596	9.67892	9.77112	9.99348	10.0826	10.0326	9.72016	9.02506	0.273648	8.3773	0.11256	8.40813	0.153726	9.72502	0.0651924	9.9572	0.162182	8.40813	0.00395311	1.56673	1.56673	up	0.0035001	1.5336	1.5336	up	1.5336	440	0.947353	1.0216	up	no	5.15e-07	2.98949	2.98949	up	5.44e-07	2.92628	2.92628	up
ILMN_2883138	Srd5a2l	8.96086	9.1425	8.90499	9.80802	9.81321	9.68192	9.18229	9.21735	9.05577	9.85779	9.77064	9.39189	9.47248	9.41698	9.48296	9.76772	0.0743443	9.00278	0.124178	9.1518	0.0849954	9.81422	0.0616258	9.44108	0.0437429	9.1518	0.000119	1.69929	1.69929	up	0.000235	1.53253	1.53253	up	1.53253	441	0.584366	1.10882	up	no	0.00203444	1.355	1.355	up	0.0148189	1.22202	1.22202	up
ILMN_2612079	Rrbp1	8.06922	8.12364	8.13035	8.38243	8.82159	9.00175	8.09696	8.03717	8.22543	9.04959	9.07807	8.83827	8.99892	8.92329	8.83387	8.73526	0.318559	8.10774	0.0335245	8.11985	0.096195	9.06383	0.0201426	8.89859	0.0785337	8.11985	0.00675393	1.5449	1.5449	up	0.00457361	1.53198	1.53199	up	1.53199	442	0.977724	1.00843	up	no	1.64e-05	1.7301	1.7301	up	2.08e-05	1.71563	1.71563	up
ILMN_2827617	Sorcs1	6.95298	6.94836	7.2691	7.72994	7.76924	7.66088	7.20556	7.101	7.01078	7.58788	7.91638	7.50287	7.74144	7.89492	7.81866	7.72002	0.0548534	7.05681	0.18386	7.10578	0.0974795	7.75213	0.232286	7.73947	0.169727	7.10578	0.000788	1.5836	1.5836	up	0.000238	1.53075	1.53075	up	1.53075	443	0.913255	1.03453	up	no	0.000744	1.6051	1.6051	up	0.000478	1.55153	1.55153	up
ILMN_1216279	Irf6	7.46481	7.37029	7.47373	8.00098	8.0798	8.06922	7.23518	7.24962	7.29894	12.2635	12.0376	10.7759	11.2027	10.3826	11.2815	8.05	0.0427835	7.43628	0.057318	7.26125	0.0334297	12.1506	0.159748	10.9107	0.416243	7.43628	0.000432	1.5302	1.5302	up	1.05e-05	1.72758	1.72758	up	1.5302	444	0.433529	1.12899	down	no	8.01e-08	11.1147	11.1147	up	3.03e-08	12.5484	12.5484	up
ILMN_2788191	Atad4	6.38758	6.61646	6.58328	7.03815	7.28278	7.24357	6.64489	6.53399	6.54693	10.3377	10.3525	11.0037	11.0005	11.0128	10.9555	7.18817	0.131388	6.52911	0.123687	6.57527	0.0606373	10.3451	0.0104836	10.9931	0.0256437	6.57527	0.000714	1.57906	1.57906	up	0.000361	1.52933	1.52933	up	1.52933	445	0.908729	1.03251	up	no	8.68e-11	22.0701	22.0701	up	1.92e-11	21.3751	21.3751	up
ILMN_2781181	D10Bwg1379e	7.01869	6.80242	6.79916	7.46162	7.55886	7.53793	6.95463	6.86726	6.89936	8.67944	8.35591	9.30955	9.19018	9.22017	9.53171	7.51947	0.0511831	6.87342	0.125816	6.90708	0.0441958	8.51767	0.228771	9.3129	0.154434	6.90708	0.000494	1.56487	1.56487	up	0.000165	1.52879	1.52879	up	1.52879	446	0.936836	1.0236	up	no	1.84e-08	5.42446	5.42446	up	6.52e-09	5.29938	5.29937	up
ILMN_2890284	D1Bwg0212e	8.75755	8.4164	8.46615	9.19434	8.9331	9.3405	8.32231	8.36184	8.48271	8.7544	8.54967	8.68809	8.75546	8.88186	8.6212	9.15598	0.20639	8.5467	0.184287	8.38895	0.0835655	8.65204	0.144767	8.73665	0.111247	8.5467	0.00490024	1.5255	1.5255	up	0.000116	1.70176	1.70176	up	1.5255	447	0.597295	1.11554	down	no	0.194055	1.14073	1.14073	up	0.00973664	1.27253	1.27253	up
ILMN_3097868	Casp8	7.3995	7.11579	7.50888	8.05634	8.05301	7.93797	7.41385	7.4836	7.32502	8.6403	8.78632	7.7988	7.69428	7.99629	7.88777	8.01577	0.0674033	7.34139	0.202884	7.40749	0.0794796	8.71331	0.10325	7.84429	0.128539	7.40749	0.000921	1.59591	1.59591	up	0.000242	1.52444	1.52444	up	1.52444	448	0.878179	1.04688	up	no	0.00428552	1.41705	1.41705	up	0.00294033	1.35359	1.35359	up
ILMN_2873750	Gldc	11.3917	11.359	11.2001	12.3089	12.2416	12.5566	11.714	11.8554	11.7133	8.12249	8.71342	7.66244	7.37291	8.75581	7.44046	12.369	0.165864	11.3169	0.102487	11.7609	0.0818528	8.41795	0.417845	7.80791	0.643922	11.7609	1.09e-05	2.07353	2.07353	up	0.000665	1.52431	1.52431	up	1.52431	449	0.017545	1.3603	up	yes	1.47e-06	11.3848	0.0878364	down	3.5e-07	15.4868	0.0645712	down
ILMN_2739599	Nr6a1	10.1082	9.8806	10.1363	10.8897	10.5859	11.3832	10.5475	9.99528	10.4986	8.61314	8.5693	8.45755	8.32231	8.80957	8.46817	10.9529	0.402391	10.0417	0.14024	10.3471	0.305699	8.59122	0.0309999	8.5144	0.20768	10.3471	0.00143898	1.88058	1.88058	up	0.0322508	1.52178	1.52179	up	1.52179	450	0.321625	1.23577	up	no	1.87e-06	2.88251	0.34692	down	1.57e-06	3.56212	0.280732	down
ILMN_2893471	6430573F11Rik	7.19445	7.41357	7.50064	8.29394	7.99062	8.04489	7.54195	7.32409	7.64717	7.11422	7.35015	7.0377	6.84309	7.15067	7.05407	8.10982	0.161746	7.36955	0.157772	7.5044	0.164778	7.23218	0.166832	7.02138	0.128888	7.5044	0.00049	1.67048	1.67048	up	0.00130898	1.52142	1.52142	up	1.52142	451	0.690302	1.09798	up	no	0.0219578	1.27294	0.78558	down	0.00313619	1.39767	0.715479	down
ILMN_2999627	Gjb2	7.27818	7.87561	7.5649	8.21313	8.21784	8.51999	7.68663	7.46368	7.98475	12.9802	12.7099	12.9325	12.8248	12.9868	13.2399	8.31699	0.175819	7.5729	0.298792	7.71169	0.26144	12.845	0.191132	12.996	0.176006	7.71169	0.00261968	1.67492	1.67492	up	0.00414643	1.52129	1.52129	up	1.52129	452	0.781957	1.10098	up	no	4.87e-10	42.9055	42.9055	up	1.77e-10	38.9702	38.9702	up
ILMN_2780619	Zdhhc21	8.59175	9.21185	8.76375	9.34125	9.32464	9.71662	8.80885	8.7178	8.75033	10.4652	10.7793	10.3854	9.94695	10.3875	10.3573	9.46084	0.221668	8.85579	0.320131	8.75899	0.0461366	10.6223	0.222084	10.2693	0.215345	8.85579	0.0184915	1.52103	1.52103	up	0.000304	1.62659	1.62659	up	1.52103	453	0.83711	1.06939	down	no	2.38e-05	2.66386	2.66385	up	9.01e-07	2.84871	2.84871	up
ILMN_2980858	Mboat5	9.37517	9.04959	9.10011	9.62213	9.80047	9.91319	9.23828	9.07974	9.19285	10.0388	10.2409	10.6621	11.0176	10.6399	10.7951	9.7786	0.146754	9.17495	0.175219	9.17029	0.0816409	10.1399	0.142856	10.7787	0.173394	9.17495	0.00283287	1.51955	1.51955	up	0.000527	1.52447	1.52447	up	1.51955	454	0.99197	1.00324	down	no	9.94e-07	3.03924	3.03924	up	2.68e-07	3.04907	3.04907	up
ILMN_1225029	Oact1	7.49506	7.60292	7.74171	8.20981	8.3316	8.21352	7.63933	7.5391	7.76691	8.08621	8.02678	7.71208	7.65796	7.40863	7.6656	8.25164	0.0692659	7.61323	0.123646	7.64845	0.114178	8.0565	0.0420198	7.61107	0.137062	7.64845	0.00059	1.55661	1.55661	up	0.000367	1.51907	1.51907	up	1.51907	455	0.937128	1.02471	up	no	0.990706	1.0015	0.998501	down	0.812231	1.02625	0.974421	down
ILMN_2513778	Tmc6	7.82389	7.86444	7.7454	8.48166	8.34183	8.41455	7.41685	7.66408	7.59455	9.51976	9.63341	8.38549	8.2495	8.58824	8.22264	8.41268	0.0699378	7.81124	0.0605208	7.55849	0.127499	9.57659	0.0803641	8.36147	0.167142	7.81124	0.000603	1.51723	1.51723	up	1.14e-05	1.80774	1.80774	up	1.51723	456	0.23671	1.19148	down	no	0.00129211	1.46432	1.46432	up	9.43e-05	1.7447	1.7447	up
ILMN_1247267	Smox	8.69863	8.51574	8.66877	9.20659	9.35036	9.12855	8.42394	8.65826	8.51412	10.5582	10.705	10.3105	10.2497	10.4507	10.1358	9.2285	0.112515	8.62771	0.0981111	8.53211	0.118189	10.6316	0.103783	10.2867	0.131171	8.62771	0.00108058	1.51654	1.51654	up	0.000126	1.62045	1.62045	up	1.51654	457	0.775958	1.06851	down	no	1.83e-07	3.15787	3.15787	up	8.1e-08	3.37423	3.37423	up
ILMN_1246720	Prkcabp	6.96939	6.91009	6.90808	7.6719	7.52526	7.51632	6.95673	7.01844	6.93789	8.08271	7.81898	7.82892	8.41353	7.83273	8.17996	7.57116	0.0873578	6.92919	0.0348294	6.97102	0.0421358	7.95084	0.186484	8.06378	0.285403	6.97102	0.000343	1.56046	1.56046	up	0.00026	1.51586	1.51586	up	1.51586	458	0.91054	1.02942	up	no	5.14e-05	2.19558	2.19558	up	5.12e-05	2.13282	2.13282	up
ILMN_1212823	Ror1	6.63627	6.99432	6.72791	7.21981	7.67836	7.25762	6.89409	6.58054	6.62667	6.58836	6.62795	6.46917	6.33011	6.4942	6.39177	7.38526	0.254532	6.78616	0.185996	6.70043	0.16929	6.60816	0.0279904	6.42131	0.0748184	6.78616	0.00879305	1.51477	1.51477	up	0.0012943	1.60751	1.60751	up	1.51477	459	0.836879	1.06122	down	no	0.014625	1.28775	0.776549	down	0.0412069	1.21346	0.824093	down
ILMN_2760105	Olig1	8.18793	8.46324	8.22735	9.07491	8.41833	9.18229	7.5649	7.31314	7.5659	6.50927	6.6188	7.06585	6.80685	7.06683	6.99907	8.89185	0.413574	8.29284	0.148884	7.48131	0.145641	6.56403	0.0774511	6.98465	0.122703	8.29284	0.0313055	1.51467	1.51467	up	7.23e-06	2.65835	2.65835	up	1.51467	460	0.000388	1.75507	down	yes	1.68e-06	2.47631	0.403827	down	0.00198925	1.41095	0.708744	down
ILMN_1249859	Lmx1a	6.70779	6.46253	6.37869	7.17934	7.16699	7.23459	6.46287	6.6513	6.66997	6.82536	6.63337	6.63489	6.60491	6.57336	6.54859	7.19364	0.0359981	6.51634	0.17102	6.59471	0.114563	6.72936	0.135761	6.59044	0.0375442	6.59471	0.000526	1.59915	1.59915	up	0.000338	1.51459	1.51459	up	1.51459	461	0.84022	1.05583	up	no	0.58854	1.0527	1.05271	up	0.977305	1.00297	0.99704	down
ILMN_3131909	Ovol2	7.69176	7.46038	7.46435	8.14977	8.02101	8.24195	7.37162	7.15031	7.30074	8.30964	8.2495	7.67026	7.60671	7.57776	7.72663	8.13758	0.110974	7.53883	0.132457	7.27422	0.113015	8.27957	0.0425275	7.64534	0.0665543	7.53883	0.00147411	1.51441	1.5144	up	1.23e-05	1.81927	1.81927	up	1.5144	462	0.237018	1.20131	down	no	0.402978	1.07662	1.07662	up	0.00518033	1.29336	1.29336	up
ILMN_2698911	5330410G16Rik	6.50761	6.58705	6.49731	7.05843	7.2297	7.16081	6.43588	6.65822	6.56048	6.80528	6.72187	6.62764	6.65985	6.43334	6.7454	7.14964	0.0861786	6.53065	0.0491076	6.55152	0.111436	6.76358	0.0589753	6.61656	0.131868	6.55152	0.000494	1.5358	1.5358	up	0.000438	1.51374	1.51374	up	1.51374	463	0.96226	1.01457	up	no	0.518465	1.06135	1.06135	up	0.65771	1.04611	1.04611	up
ILMN_1220027	Lin28	8.60079	9.03483	8.83604	10.0251	9.55773	10.0943	9.45194	9.33051	9.10309	6.51309	6.5905	6.53507	6.68253	6.61145	6.73861	9.89237	0.291861	8.82388	0.217274	9.29518	0.17709	6.5518	0.0547359	6.64191	0.0882108	9.29518	0.000146	2.09723	2.09723	up	0.00632595	1.51277	1.51277	up	1.51277	464	0.0489449	1.38635	up	yes	5.34e-08	4.53773	0.220374	down	3.83e-09	6.29089	0.15896	down
ILMN_2633996	Epha1	7.05773	6.86918	6.65439	7.38378	7.56867	7.41944	6.91009	6.52769	6.73884	8.01194	7.73258	7.18938	7.73476	7.30629	7.66006	7.45729	0.0980848	6.86043	0.201817	6.72554	0.191545	7.87226	0.197536	7.47262	0.265669	6.86043	0.00294062	1.51242	1.51242	up	0.000167	1.66066	1.66066	up	1.51242	465	0.728574	1.09801	down	no	0.00617064	1.52858	1.52858	up	0.0013275	1.67839	1.67839	up
ILMN_1230152	Adamts4	7.58628	7.44021	7.51818	8.12122	7.92099	8.29199	7.43634	7.343	7.70722	6.82591	6.96366	6.56439	6.74125	7.04671	6.89337	8.1114	0.185697	7.51489	0.0730889	7.49552	0.189185	6.89478	0.0974025	6.81143	0.20658	7.51489	0.00213859	1.51205	1.51206	up	0.00182505	1.53249	1.53249	up	1.51206	466	0.969369	1.01352	down	no	0.000482	1.62841	0.614098	down	0.00103932	1.60669	0.622397	down
ILMN_2597532	App	10.4479	10.3511	10.4173	11.2118	11.3111	11.1746	10.5774	10.7515	10.5803	12.8649	13.0059	12.4271	12.8042	11.8619	12.8316	11.2325	0.0705293	10.4054	0.0494831	10.6364	0.0996865	12.9354	0.0997303	12.4812	0.452218	10.6364	2.87e-05	1.77406	1.77406	up	0.000362	1.51162	1.51162	up	1.51162	467	0.273447	1.17361	up	no	7.52e-06	4.21564	4.21564	up	1.45e-05	3.59201	3.59202	up
ILMN_2672626	Myh9	10.0486	10.0267	10.1212	10.6458	10.5422	10.7956	9.99707	9.64752	10.2766	9.8813	10.0267	9.74547	9.66554	10.0875	9.71312	10.6612	0.127416	10.0655	0.0494748	9.97372	0.315172	9.95398	0.102779	9.8029	0.192528	10.0655	0.00100772	1.51121	1.51121	up	0.00203935	1.61046	1.61046	up	1.51121	468	0.84671	1.06568	down	no	0.0832691	1.19963	0.833588	down	0.411875	1.1257	0.888338	down
ILMN_3162820	Odz4	9.8483	10.3695	9.48296	10.5155	10.6369	10.3345	9.65313	9.54012	10.0693	12.6974	12.7383	12.3335	12.0748	12.387	12.3149	10.4957	0.152185	9.90024	0.445537	9.75418	0.278674	12.7179	0.028886	12.2775	0.138556	9.90024	0.0413026	1.51091	1.51091	up	0.000756	1.67189	1.67189	up	1.51091	469	0.818597	1.10655	down	no	9.46e-07	5.19562	5.19562	up	3.83e-08	5.7492	5.7492	up
ILMN_2641613	Smarcc1	10.2166	10.0639	10.4775	10.7508	10.9247	10.8669	10.5192	10.4614	9.67733	8.28819	8.15411	8.28959	8.91709	8.06902	8.70397	10.8475	0.0885901	10.2527	0.209159	10.2193	0.470261	8.22115	0.0948068	8.49492	0.385348	10.2527	0.00311925	1.51028	1.51028	up	0.0200753	1.5456	1.5456	up	1.51028	470	0.967778	1.02339	down	no	1.69e-05	3.38171	0.295709	down	8.18e-05	3.30442	0.302625	down
ILMN_3159435	Mid1	10.1368	9.02745	9.72722	10.231	9.70098	10.9971	9.86533	8.97442	10.3074	10.6537	10.5057	10.0066	9.53285	10.5413	9.91879	10.3097	0.651625	9.63049	0.560958	9.7157	0.678949	10.5797	0.104615	9.99989	0.4155	9.7157	0.178224	1.60126	1.60126	up	0.270864	1.50942	1.50942	up	1.50942	471	0.944087	1.06085	up	no	0.299865	1.29182	1.29182	up	0.48443	1.21773	1.21773	up
ILMN_2937320	Schip1	10.3979	10.0017	10.5452	10.9383	10.7837	10.9997	9.9615	10.2293	10.2523	11.6824	11.5577	11.5538	11.7483	11.7634	12.1435	10.9072	0.111267	10.3149	0.281124	10.1477	0.161685	11.6201	0.0882236	11.8022	0.246682	10.3149	0.00815854	1.50765	1.50765	up	8.52e-05	1.69293	1.69293	up	1.50765	472	0.667994	1.1229	down	no	1.55e-05	2.80362	2.80362	up	1.52e-06	3.14818	3.14818	up
ILMN_2701271	Plscr1	8.6603	9.08615	9.30955	9.887	9.56407	9.70015	9.18451	9.23859	8.95146	7.67076	7.85095	7.03746	7.12054	7.04561	7.58874	9.71707	0.16213	9.01867	0.329846	9.12485	0.152581	7.76085	0.127413	7.19809	0.263103	9.12485	0.00552918	1.62271	1.62271	up	0.0014153	1.50756	1.50756	up	1.50756	473	0.832557	1.07638	up	no	6.24e-06	3.53223	0.283107	down	5.45e-07	3.80202	0.263018	down
ILMN_2846255	Pgpep1	9.2222	9.66438	9.16735	9.81321	10.5796	9.82837	9.1133	10.0639	9.27714	9.67177	9.64478	9.29522	9.20872	9.40251	9.34671	10.0737	0.438158	9.35131	0.27251	9.48477	0.508167	9.65828	0.0190855	9.31329	0.0823388	9.48477	0.0207118	1.64994	1.64994	up	0.108441	1.50415	1.50415	up	1.50415	474	0.852137	1.09692	up	no	0.841165	1.02671	0.973988	down	0.516118	1.12622	0.887929	down
ILMN_3030340	Csnk1d	8.54463	8.26193	8.27977	8.94758	9.01365	8.89048	8.11585	8.12407	7.9878	8.17478	8.01816	7.27723	7.68568	7.51479	7.78597	8.95057	0.0616415	8.36211	0.158318	8.07591	0.0764119	8.09647	0.110746	7.56592	0.222653	8.36211	0.00164768	1.50364	1.50364	up	4.9e-06	1.83358	1.83358	up	1.50364	475	0.190317	1.21943	down	no	0.000433	1.73651	0.575867	down	0.00470662	1.42404	0.702228	down
ILMN_2656645	AA536743	8.37622	8.02349	8.59752	8.92059	8.95798	9.25662	8.50296	8.45522	8.4129	9.07412	8.93948	9.1584	8.69863	8.82685	9.5432	9.04506	0.184165	8.33241	0.289511	8.45702	0.0450562	9.0068	0.0952063	9.05677	0.377745	8.45702	0.00349988	1.63882	1.63882	up	0.000973	1.5032	1.5032	up	1.5032	476	0.764761	1.09021	up	no	0.0117161	1.65217	1.65217	up	0.0141103	1.51545	1.51545	up
ILMN_2674602	Rapgef5	7.0041	6.87722	7.13633	7.49985	7.70596	7.57498	6.82584	7.07602	6.94306	9.03059	8.58367	7.66317	7.61304	7.42051	7.54107	7.5936	0.104305	7.00588	0.129564	6.94831	0.125173	8.80713	0.316017	7.55945	0.105311	7.00588	0.00159274	1.50286	1.50286	up	0.000273	1.56405	1.56405	up	1.50286	477	0.888442	1.04071	down	no	0.000785	1.46771	1.46771	up	0.000283	1.52747	1.52747	up
ILMN_1240274	5830434P21Rik	11.269	11.0031	11.3268	11.7608	11.9964	12.2329	11.4013	11.4626	11.3634	12.1933	12.3664	11.9739	12.1679	12.4292	12.4741	11.9967	0.236035	11.1996	0.172655	11.4091	0.0500624	12.2798	0.122331	12.2613	0.234388	11.4091	0.000675	1.73754	1.73754	up	0.00196046	1.50277	1.50277	up	1.50277	478	0.402643	1.15622	up	no	6.7e-05	2.0873	2.0873	up	0.000137	1.80527	1.80528	up
ILMN_1245382	LOC380705	6.59569	6.7029	6.99337	7.16269	7.37695	7.50675	6.60582	6.72215	6.90154	8.38211	8.50464	7.73501	7.6432	7.57251	7.66475	7.3488	0.173746	6.76399	0.205757	6.74317	0.148973	8.44338	0.0866418	7.65387	0.0669203	6.76399	0.0060269	1.49984	1.49984	up	0.00127112	1.52164	1.52164	up	1.49984	479	0.96943	1.01453	down	no	4.1e-05	1.85302	1.85302	up	1.02e-05	1.87995	1.87995	up
ILMN_2625280	Grb14	7.18423	7.13787	7.16401	7.58874	7.7983	7.85287	6.74923	6.91974	6.99028	10.0422	9.71937	8.90294	8.65399	8.55893	9.08917	7.74663	0.13944	7.16204	0.0232438	6.88642	0.12393	9.88079	0.228281	8.80126	0.240586	7.16204	0.00124803	1.49962	1.49962	up	1.95e-05	1.81531	1.81531	up	1.49962	480	0.171585	1.21051	down	no	1.17e-06	3.11498	3.11498	up	3.15e-07	3.77073	3.77073	up
ILMN_2445324	Zfpm1	11.7078	11.4244	11.1974	11.8225	11.9889	12.2719	10.6956	10.7491	10.4997	13.0927	13.0093	12.3126	12.4473	12.3815	12.3424	12.0278	0.227217	11.4432	0.255713	10.6481	0.13129	13.051	0.0590187	12.3709	0.0582353	11.4432	0.0140451	1.49962	1.49962	up	3.26e-07	2.60208	2.60208	up	1.49962	481	0.00147077	1.73516	down	yes	6.2e-05	1.90234	1.90234	up	4.1e-08	3.30086	3.30087	up
ILMN_2927565	Pkp2	9.49481	9.27749	9.13563	9.87427	9.89686	9.89016	9.18985	8.82198	9.16118	9.95483	9.88813	9.65764	10.1693	9.49961	10.0326	9.88709	0.0116039	9.30264	0.180905	9.05767	0.204615	9.92148	0.047164	9.83978	0.313385	9.30264	0.00200204	1.49947	1.49947	up	3.88e-05	1.77697	1.77697	up	1.49947	482	0.40002	1.18507	down	no	0.019227	1.45109	1.45109	up	0.00201553	1.71964	1.71964	up
ILMN_1231513	Tacstd2	8.40704	8.23248	8.29537	9.03135	9.22816	8.42649	8.24507	7.97034	8.42009	10.0053	10.016	11.8755	11.8792	11.3375	11.9246	8.89533	0.417783	8.31163	0.0884074	8.21183	0.22671	10.0107	0.00756958	11.7542	0.278699	8.31163	0.0323031	1.49869	1.49869	up	0.0109726	1.60603	1.60603	up	1.49869	483	0.799736	1.07162	down	no	1.01e-08	10.8722	10.8722	up	9.69e-09	11.6509	11.651	up
ILMN_2597686	Rrbp1	8.47104	8.21313	8.08364	8.85492	8.79699	9.10644	8.45896	8.33373	8.21868	9.86091	9.85382	9.46797	9.24412	9.21578	9.37853	8.91945	0.164506	8.25593	0.197215	8.33713	0.120174	9.85737	0.00501056	9.3266	0.117994	8.33713	0.00192307	1.58394	1.58394	up	0.00127216	1.49726	1.49726	up	1.49726	484	0.841656	1.05789	up	no	1.42e-05	2.1004	2.1004	up	7.04e-06	1.98546	1.98546	up
ILMN_3150233	Abca3	7.97858	7.8265	7.88235	8.97107	8.76136	8.74491	8.25913	8.31824	8.15326	10.4318	10.3532	10.1564	9.79707	10.4325	10.2039	8.82578	0.126092	7.89581	0.0769272	8.24354	0.0835898	10.3925	0.0555397	10.1475	0.262867	8.24354	1.86e-05	1.90523	1.90523	up	0.000647	1.49717	1.49717	up	1.49717	485	0.0632653	1.27256	up	no	1.78e-07	4.76229	4.76229	up	4.11e-07	3.74229	3.74229	up
ILMN_2476139	Tuba6	10.9803	10.7714	11.1188	11.4717	11.4985	11.644	10.6156	10.5919	11.0905	9.57293	9.75362	9.23189	8.55973	9.05226	8.94519	11.5381	0.0927585	10.9568	0.174873	10.766	0.281294	9.66328	0.127767	8.94727	0.28415	10.9568	0.00259325	1.49616	1.49616	up	0.000364	1.70772	1.70772	up	1.49616	486	0.610107	1.1414	down	no	1.03e-06	4.02652	0.248354	down	3.5e-06	3.5277	0.283471	down
ILMN_2930177	Ldhc	6.63949	6.67873	6.86496	7.39557	7.17108	7.36001	6.53855	6.45215	6.90499	6.71685	6.6515	8.80303	8.58778	8.21209	8.64735	7.30889	0.12066	6.72773	0.120459	6.6319	0.240414	6.68418	0.0462118	8.56257	0.250654	6.72773	0.0018428	1.49605	1.49605	up	0.000841	1.5988	1.5988	up	1.49605	487	0.820561	1.06868	down	no	8.41e-07	3.56731	3.56731	up	9.13e-07	3.81232	3.81232	up
ILMN_1240537	0710001E13Rik	7.16926	7.06632	7.06918	7.87462	7.52022	7.63324	7.13147	6.89863	6.92618	6.80073	7.11358	6.81027	6.68707	7.07077	6.63889	7.67603	0.181034	7.10158	0.0586242	6.98543	0.127224	6.95716	0.221215	6.80175	0.193322	7.10158	0.00259325	1.4891	1.4891	up	0.00033	1.61395	1.61395	up	1.4891	488	0.696582	1.08384	down	no	0.0521282	1.231	0.812347	down	0.246144	1.13577	0.880458	down
ILMN_2608043	Hes6	9.0683	9.35736	8.71522	9.69446	9.72112	10.1089	9.13706	9.58788	9.08431	7.88929	7.69194	9.12583	10.2166	9.23859	9.36473	9.84151	0.231986	9.04696	0.321599	9.26975	0.276771	7.79062	0.139547	9.48644	0.496465	9.26975	0.00299151	1.73453	1.73453	up	0.0109726	1.48634	1.48634	up	1.48634	489	0.609677	1.16699	up	no	0.176922	1.35611	1.35611	up	0.509669	1.16207	1.16207	up
ILMN_1256927	2310040C09Rik	7.42264	7.41527	7.30516	7.92626	7.71622	8.20897	7.31201	7.11034	7.62784	9.77155	10.5507	10.1384	8.97873	8.74381	9.17879	7.95048	0.247268	7.38102	0.0658065	7.35007	0.26084	10.1611	0.550914	9.25993	0.612022	7.38102	0.00619497	1.48397	1.48397	up	0.00757264	1.51616	1.51616	up	1.48397	490	0.9544	1.02169	down	no	0.000132	3.67795	3.67795	up	0.000127	3.75773	3.75773	up
ILMN_1247209	Lfng	6.41933	6.65742	6.6377	7.67321	7.51749	7.41761	7.10026	7.03191	6.77085	6.75038	6.84869	7.02486	7.04104	6.98099	7.0985	7.53611	0.128813	6.57148	0.132135	6.96768	0.173847	6.79953	0.0695128	7.03635	0.0485821	6.96768	2.21e-05	1.95155	1.95155	up	0.00185774	1.48291	1.48291	up	1.48291	491	0.0694841	1.31603	up	no	0.00155015	1.38019	1.38019	up	0.627793	1.04875	1.04875	up
ILMN_1220688	6330505N24Rik	8.17056	8.20323	8.0558	8.88558	9.10011	9.2187	8.54042	8.42498	8.53543	8.09455	8.37462	7.46038	7.45253	8.57862	7.6681	9.06813	0.168844	8.1432	0.0774283	8.50028	0.0652594	8.23458	0.198042	7.78991	0.535198	8.50028	3.32e-05	1.89859	1.89859	up	0.00118851	1.48232	1.48232	up	1.48232	492	0.0517015	1.28083	up	no	0.260263	1.27747	0.782796	down	0.026787	1.63622	0.611164	down
ILMN_3158698	BC046404	9.94814	9.91107	9.96974	10.5003	10.3682	10.6634	9.85816	9.64478	10.0011	11.1926	10.8669	10.4801	10.4493	10.2536	10.6945	10.5106	0.147903	9.94299	0.0296724	9.83467	0.179302	11.0298	0.230298	10.4694	0.180519	9.94299	0.00177144	1.48211	1.48211	up	0.000486	1.59766	1.59766	up	1.48211	493	0.750501	1.07797	down	no	0.00200427	1.4403	1.4403	up	0.00111495	1.5526	1.5526	up
ILMN_2619574	Slc35e3	10.5651	10.1573	10.4216	11.0116	11.0294	11.1948	10.5418	10.5791	10.4119	11.325	11.4099	10.0537	9.97665	10.0659	10.1605	11.0786	0.101001	10.3814	0.206869	10.511	0.0877924	11.3674	0.0600242	10.0642	0.0753989	10.511	0.000869	1.62138	1.62138	up	0.000665	1.48208	1.48208	up	1.48208	494	0.704251	1.09399	up	no	0.0351576	1.24588	0.802646	down	0.00131452	1.36298	0.733687	down
ILMN_2761720	2610019F03Rik	7.97988	7.87901	7.7771	8.85393	8.81244	8.59395	8.23572	8.14613	8.17616	8.91139	8.3858	7.97988	7.53333	7.87803	7.91973	8.75344	0.139673	7.87866	0.10139	8.186	0.0456019	8.64859	0.371648	7.82774	0.200677	8.186	4.71e-05	1.83372	1.83372	up	0.000781	1.48189	1.48189	up	1.48189	495	0.107555	1.23742	up	no	0.769876	1.03593	0.96532	down	0.0229441	1.28188	0.780104	down
ILMN_2758070	Rtn1	9.85244	9.9105	9.82793	11.8926	11.5041	11.9598	11.0257	11.5307	11.1058	12.3089	12.445	11.3788	11.5635	11.1533	11.5861	11.7855	0.246001	9.86362	0.0424063	11.2207	0.271412	12.377	0.0962344	11.4204	0.200818	11.2207	5.75e-08	3.78916	3.78916	up	0.0126981	1.47916	1.47916	up	1.47916	496	9.7e-06	2.5617	up	yes	8.19e-07	2.94202	2.94202	up	0.304897	1.14846	1.14846	up
ILMN_2765224	Lu	7.83034	7.78665	7.38276	8.21478	8.26944	8.20821	7.47556	7.32378	7.08751	8.71567	8.89315	8.49433	7.79474	8.16217	8.43479	8.23081	0.033614	7.66658	0.246768	7.29562	0.195551	8.80441	0.125497	8.22151	0.319153	7.66658	0.00609554	1.47859	1.47859	up	9.63e-06	1.91214	1.91215	up	1.47859	497	0.17222	1.29322	down	no	0.0227823	1.46909	1.46909	up	0.00063	1.89986	1.89986	up
ILMN_2592266	2310009N05Rik	8.98349	9.05186	9.19058	9.85959	9.44729	9.60718	8.80401	8.44174	8.96192	10.0715	10.3157	9.47248	9.16775	9.52949	9.75491	9.63802	0.207874	9.07531	0.10552	8.73589	0.266696	10.1936	0.172713	9.48116	0.241916	9.07531	0.00515118	1.47704	1.47704	up	0.000152	1.86883	1.86882	up	1.47704	498	0.197105	1.26525	down	no	0.0267082	1.32487	1.32487	up	0.00178308	1.67628	1.67628	up
ILMN_2848273	Mansc1	7.25951	7.40922	7.21739	7.89856	8.00544	7.95769	7.45479	7.36721	7.35411	10.6641	10.5945	9.80398	9.57118	9.53027	9.75054	7.9539	0.0535409	7.29537	0.100821	7.39203	0.0547376	10.6293	0.0492351	9.664	0.133644	7.39203	0.000332	1.57847	1.57847	up	0.000421	1.47618	1.47618	up	1.47618	499	0.757486	1.0693	up	no	1.27e-08	5.16448	5.16448	up	6.96e-09	4.82979	4.8298	up
ILMN_2763679	Sipa1l1	10.9446	10.6999	10.705	11.0347	11.429	11.5681	10.3516	10.3434	10.5582	12.0854	12.4473	12.1642	11.8116	11.8025	11.8619	11.3439	0.276729	10.7832	0.139827	10.4177	0.121731	12.2664	0.255923	11.9101	0.171452	10.7832	0.0129404	1.47504	1.47504	up	6.27e-05	1.90024	1.90024	up	1.47504	500	0.0796233	1.28827	down	no	1.09e-05	2.18387	2.18387	up	6.36e-07	2.81341	2.81341	up
ILMN_2996683	Pvrl2	11.0523	11.2118	11.0153	11.6614	11.6184	11.681	10.736	10.5953	10.7951	11.4933	11.8973	11.9154	11.8072	11.6932	11.9684	11.6536	0.0320423	11.0931	0.104385	10.7088	0.102612	11.6953	0.285654	11.846	0.122003	11.0931	0.00127773	1.47473	1.47473	up	2.2e-06	1.92489	1.92489	up	1.47473	501	0.0465267	1.30525	down	yes	7.88e-05	1.68519	1.68519	up	1.99e-06	2.1996	2.1996	up
ILMN_3099398	Rbpms	7.52022	7.66144	7.23614	8.04396	7.90908	8.13674	7.25651	7.19599	7.23183	6.90782	6.83861	6.54471	6.54686	6.72878	6.36216	8.02993	0.114477	7.4726	0.21661	7.22811	0.0304281	6.87322	0.0489414	6.54563	0.149673	7.4726	0.00634411	1.47154	1.47154	up	1.61e-05	1.7433	1.7433	up	1.47154	502	0.33818	1.18467	down	no	8.44e-05	1.90128	0.525962	down	0.000133	1.6049	0.623093	down
ILMN_1258035	Gpc4	7.94875	7.14476	7.82477	8.25579	8.10972	8.22413	7.42222	7.27982	7.42237	7.95857	7.8827	7.48773	7.33685	7.31291	7.51793	8.19654	0.0768429	7.63943	0.432852	7.3748	0.0822558	7.92063	0.0536489	7.41386	0.103941	7.63943	0.0453843	1.47133	1.47133	up	1.14e-05	1.76754	1.76754	up	1.47133	503	0.52691	1.20132	down	no	0.324335	1.16924	0.855256	down	0.779598	1.02744	1.02744	up
ILMN_2825898	A3galt2	7.07121	6.79062	6.61017	7.38276	7.39972	7.39362	6.92285	6.78333	6.80114	6.92551	6.96065	6.99188	7.01399	7.0977	6.77833	7.39203	0.00859186	6.824	0.232322	6.83577	0.0759359	6.94308	0.0248456	6.97047	0.135964	6.83577	0.00475178	1.4825	1.4825	up	0.000464	1.47045	1.47045	up	1.47045	504	0.982889	1.00819	up	no	0.381083	1.10686	1.10686	up	0.310335	1.09786	1.09786	up
ILMN_2824801	Tmem46	7.01132	7.25832	7.15469	7.56468	7.68956	7.83732	6.92878	6.90154	7.33123	7.54837	7.52496	7.23887	7.45922	7.47414	7.19391	7.69718	0.13648	7.14144	0.124029	7.05385	0.240603	7.53666	0.0165477	7.34154	0.145797	7.14144	0.00311925	1.46993	1.46993	up	0.00146878	1.56194	1.56194	up	1.46993	505	0.839582	1.0626	down	no	0.160788	1.14877	1.14877	up	0.0886216	1.22068	1.22068	up
ILMN_2806188	Zdhhc13	9.61436	9.71312	9.87769	10.487	10.3723	10.3675	9.98213	9.74916	9.82881	9.74616	9.90092	10.5083	10.7415	10.3792	10.82	10.4089	0.0676535	9.73506	0.133028	9.85337	0.118411	9.82354	0.109434	10.6122	0.204069	9.85337	0.000401	1.59531	1.59531	up	0.000841	1.46971	1.46971	up	1.46971	506	0.713663	1.08546	up	no	0.000128	1.83679	1.83679	up	0.000264	1.69217	1.69217	up
ILMN_2965414	Ankrd22	6.5684	6.425	6.51176	7.34424	6.98099	6.97635	6.61473	6.53393	6.48772	7.68633	7.49381	9.6671	9.46172	9.00794	9.65482	7.10053	0.211076	6.50172	0.072223	6.54546	0.0642834	7.59007	0.136136	9.4479	0.308014	6.54546	0.00281303	1.51446	1.51446	up	0.00238684	1.46924	1.46924	up	1.46924	507	0.909475	1.03078	up	no	4.98e-08	7.70703	7.70702	up	3.08e-08	7.47689	7.47689	up
ILMN_2992814	Lin28	10.3319	9.77854	10.0923	10.9912	10.4042	10.7508	10.2603	9.89334	10.3301	6.47676	6.43841	6.59601	6.50214	6.55603	6.60872	10.7154	0.295114	10.0676	0.277484	10.1613	0.234646	6.45758	0.0271175	6.56572	0.0479675	10.1613	0.0141661	1.56681	1.56681	up	0.0162954	1.46827	1.46827	up	1.46827	508	0.85796	1.06711	up	no	3.2e-09	11.3281	0.0882758	down	7.12e-10	12.0883	0.0827243	down
ILMN_1237948	Tes	7.45523	8.27252	7.90838	8.34252	8.48948	8.46572	7.36556	7.49002	7.28313	6.9387	6.98851	6.69458	6.82212	6.69825	6.75187	8.43257	0.07889	7.87871	0.409452	7.37957	0.104155	6.9636	0.035221	6.74171	0.059662	7.87871	0.0389317	1.46801	1.46801	up	8.23e-07	2.07485	2.07485	up	1.46801	509	0.112434	1.41337	down	no	0.000132	2.19924	0.454702	down	9.1e-05	1.55602	0.642664	down
ILMN_2616638	D1Bwg0212e	9.31322	8.69542	8.9026	9.43127	9.40102	9.73951	8.7276	8.45419	8.39243	8.27646	8.17163	8.2165	8.27646	8.38827	8.27558	9.52393	0.187305	8.97041	0.314433	8.52474	0.178373	8.22405	0.0741274	8.2892	0.0717584	8.97041	0.0249947	1.46766	1.46766	up	1.32e-05	1.99888	1.99888	up	1.46766	510	0.119	1.36195	down	no	0.00153626	1.60348	0.623642	down	0.084076	1.17734	0.84937	down
ILMN_2830520	LOC224833	6.78941	6.96457	6.54032	7.19087	7.26478	7.59957	6.7159	6.76118	6.91931	8.02349	7.89767	8.59122	8.17255	8.07875	8.69737	7.35174	0.217788	6.76477	0.213193	6.7988	0.106797	7.96058	0.088971	8.38497	0.304973	6.7988	0.008934	1.50209	1.50209	up	0.00329506	1.46708	1.46708	up	1.46708	511	0.945674	1.02387	up	no	1.02e-05	3.07419	3.07419	up	4.46e-06	3.00252	3.00252	up
ILMN_2782446	Arhgef2	7.90929	8.2237	7.80044	8.34362	8.46902	8.7765	7.90908	8.01158	7.66777	7.69893	7.73525	7.66111	7.59712	7.54419	7.57103	8.52971	0.222732	7.97781	0.219793	7.86281	0.176515	7.71709	0.0256826	7.59336	0.0500704	7.97781	0.014844	1.46602	1.46602	up	0.00120635	1.58766	1.58766	up	1.46602	512	0.780645	1.08297	down	no	0.0140448	1.30536	0.766072	down	0.0454933	1.20535	0.829637	down
ILMN_1218242	Pvrl2	7.62406	7.99176	7.65451	8.31963	8.1673	8.43874	7.47648	7.52648	7.3645	7.9434	8.00574	7.7844	7.90201	7.6249	7.70084	8.30856	0.136062	7.75678	0.204073	7.45582	0.0829461	7.97457	0.0440825	7.75304	0.118772	7.75678	0.00684243	1.4659	1.4659	up	1.43e-05	1.80592	1.80592	up	1.4659	513	0.202005	1.23196	down	no	0.984873	1.0026	0.997412	down	0.0242338	1.22877	1.22877	up
ILMN_1250576	2810439F02Rik	7.5575	7.48128	7.48881	8.17339	8.02616	7.98114	7.47625	7.26698	7.76261	7.45174	7.37735	7.35547	7.44718	7.40986	7.48271	8.06023	0.100551	7.50919	0.0420021	7.50195	0.248816	7.41454	0.0526014	7.4238	0.0544046	7.50919	0.0014692	1.46514	1.46514	up	0.00429327	1.47252	1.47252	up	1.46514	514	0.98984	1.00504	down	no	0.447505	1.06097	0.94253	down	0.63932	1.05566	0.947277	down
ILMN_2693815	Pacsin3	7.10656	7.0607	7.2297	7.82302	7.73452	7.7143	7.19286	7.10802	7.31847	8.63504	8.22864	7.66362	7.43113	7.40221	7.76798	7.75728	0.0578237	7.13232	0.0873944	7.20645	0.105882	8.43184	0.287366	7.56624	0.178271	7.20645	0.000481	1.54217	1.54217	up	0.000764	1.46493	1.46493	up	1.46493	515	0.830961	1.05273	up	no	0.00781505	1.3509	1.3509	up	0.020822	1.28323	1.28323	up
ILMN_2734693	Ildr1	6.59866	6.55391	6.78476	7.28496	7.14048	7.16027	6.35855	6.22628	6.96359	10.0939	9.99528	10.0267	9.81753	9.43618	10.0881	7.19524	0.0783299	6.64577	0.122424	6.51614	0.393106	10.0446	0.0697144	9.84213	0.294379	6.64577	0.00217924	1.46354	1.46354	up	0.00497418	1.60114	1.60114	up	1.46354	516	0.804917	1.09402	down	no	2.54e-08	9.16639	9.1664	up	8.29e-08	10.0282	10.0282	up
ILMN_2729363	Ppp1r14a	7.88123	7.89116	7.89116	8.59014	8.54485	8.17616	7.43051	7.75529	7.51544	6.78766	6.71145	9.85452	9.46264	9.75264	9.07769	8.43705	0.227068	7.88785	0.00573251	7.56708	0.168436	6.74956	0.0538875	9.53687	0.34824	7.88785	0.00569586	1.46328	1.46328	up	8.67e-05	1.82762	1.82762	up	1.46328	517	0.12309	1.24899	down	no	8.42e-06	3.13621	3.13621	up	2.12e-06	3.91711	3.9171	up
ILMN_2825144	Fndc7	6.76518	6.52934	6.4982	7.10829	7.15374	7.30832	6.62141	6.4111	6.89684	9.34383	9.83474	9.85027	9.16331	9.4086	9.55575	7.19012	0.104856	6.59757	0.145984	6.64311	0.243595	9.58928	0.347121	9.49448	0.287164	6.64311	0.00175817	1.5079	1.5079	up	0.00479257	1.46105	1.46105	up	1.46105	518	0.932334	1.03207	up	no	5.34e-08	7.4483	7.44831	up	6.85e-08	7.21685	7.21685	up
ILMN_2657828	Rhbdf1	10.2237	9.78125	10.2139	10.5582	10.6195	10.6807	9.9117	9.91674	9.70063	11.0875	11.3299	10.6286	10.7399	11.3212	10.5038	10.6194	0.0612175	10.073	0.252689	9.84302	0.123343	11.2087	0.171385	10.7984	0.361623	10.073	0.00868483	1.46051	1.46051	up	2.87e-05	1.71288	1.71288	up	1.46051	519	0.451105	1.17279	down	no	0.00845903	1.65335	1.65335	up	0.00067	1.93904	1.93904	up
ILMN_2714534	Map2k1	8.85068	8.94934	9.00733	9.47364	9.60649	9.36572	8.89238	8.6266	9.09446	8.94894	8.69616	8.58239	8.48006	8.74207	8.28851	9.48195	0.120598	8.93579	0.0792048	8.87115	0.234656	8.82255	0.178743	8.52326	0.190043	8.93579	0.0022591	1.4602	1.4602	up	0.00192557	1.52711	1.52711	up	1.4602	520	0.88731	1.04582	down	no	0.011804	1.33102	0.751305	down	0.0555224	1.2727	0.785732	down
ILMN_2699028	BC043118	7.71114	7.64806	8.05701	8.31457	8.30372	8.43593	7.60581	7.91638	7.80636	7.85077	8.22476	7.70147	7.34408	7.64118	7.78837	8.35141	0.0734006	7.80541	0.220167	7.77618	0.157469	8.03777	0.264449	7.61878	0.192836	7.80541	0.00630175	1.46004	1.46004	up	0.000964	1.48991	1.48991	up	1.46004	521	0.957323	1.02046	down	no	0.29674	1.1381	0.878655	down	0.340513	1.11528	0.896634	down
ILMN_2619861	Nipsnap1	11.0508	11.1961	11.1669	11.6231	11.9978	11.5493	11.074	11.4829	10.9765	10.8853	11.2274	11.2476	11.0063	11.3625	11.1484	11.7234	0.240484	11.138	0.0768546	11.1778	0.268682	11.0564	0.241873	11.1912	0.151129	11.1778	0.00486624	1.50049	1.50049	up	0.0151518	1.45962	1.45962	up	1.45962	522	0.94073	1.028	up	no	0.721839	1.03757	1.03757	up	0.952096	1.00932	1.00932	up
ILMN_2723524	Tjp3	6.62946	6.9103	6.84268	7.23459	7.16807	7.61638	6.63376	6.88205	6.8394	7.98475	7.92654	8.12042	8.99136	8.25205	8.55485	7.33968	0.241927	6.79415	0.146573	6.78507	0.132761	7.95565	0.0411623	8.47967	0.386586	6.79415	0.0114756	1.45956	1.45956	up	0.00495407	1.46877	1.46877	up	1.45956	523	0.986373	1.00631	down	no	1.8e-05	3.21658	3.21657	up	1.16e-05	3.23688	3.23688	up
ILMN_2774049	Amotl2	8.14516	7.55246	8.00269	8.66956	8.57917	8.92954	8.25869	8.17255	8.11616	7.36629	7.31802	6.65159	6.80812	6.88169	6.76614	8.72609	0.181897	7.9001	0.30938	8.18247	0.0717801	7.34215	0.0341302	6.77688	0.0962182	8.18247	0.00131263	1.77274	1.77274	up	0.00207347	1.45762	1.45762	up	1.45762	524	0.354368	1.21619	up	no	4.05e-05	2.17833	0.459068	down	1.79e-07	2.64925	0.377465	down
ILMN_2764466	1700028N11Rik	6.65247	6.48022	6.27864	7.06014	7.25236	7.2153	6.4557	6.5244	6.91742	7.53647	7.46715	10.0598	9.84125	10.1598	10.016	7.17593	0.101977	6.47044	0.187107	6.63251	0.249119	7.50181	0.0490154	10.0192	0.133021	6.63251	0.000622	1.6307	1.6307	up	0.00530332	1.45743	1.45743	up	1.45743	525	0.672142	1.11889	up	no	1.76e-09	11.7027	11.7027	up	2.67e-09	10.4592	10.4592	up
ILMN_2894961	Fgd6	7.73625	7.90413	7.90201	8.47881	8.52777	8.34119	7.8316	7.86506	8.02188	8.80851	8.61729	8.01385	7.91376	8.38303	8.07451	8.44926	0.0967378	7.84746	0.0963158	7.90618	0.101586	8.7129	0.135212	8.09629	0.202323	7.90618	0.000918	1.5176	1.5176	up	0.00107694	1.45708	1.45707	up	1.45707	526	0.878436	1.04154	up	no	0.117071	1.18824	1.18824	up	0.22807	1.14085	1.14085	up
ILMN_1227146	Fras1	6.88397	6.75221	6.54693	7.14114	7.13676	7.53224	6.53113	6.41875	6.56182	7.92686	7.83978	6.91491	7.29894	6.66223	7.23276	7.27005	0.227082	6.7277	0.169853	6.5039	0.075323	7.88332	0.0615812	7.02721	0.295469	6.7277	0.0120357	1.45634	1.45634	up	0.000155	1.70072	1.70072	up	1.45634	527	0.362649	1.16781	down	no	0.148738	1.23073	1.23072	up	0.0114856	1.43725	1.43725	up
ILMN_1242613	BC060615	10.3956	10.2829	10.4054	11.0357	11.0864	11.619	10.8187	10.6734	10.6231	9.47787	9.45632	9.29352	9.62213	9.5432	9.64752	11.247	0.323121	10.3613	0.0680708	10.7051	0.101595	9.46709	0.0152353	9.52659	0.161607	10.7051	0.000476	1.84769	1.84769	up	0.0124033	1.45593	1.45593	up	1.45593	528	0.0701477	1.26908	up	no	5.53e-05	1.7835	0.560696	down	3.08e-06	2.2634	0.441814	down
ILMN_1225226	Gart	10.7663	10.8396	10.6851	11.1658	11.1024	11.645	10.6137	10.7138	10.5834	9.66741	9.81712	9.2102	9.56457	9.32418	9.43127	11.3044	0.296673	10.7637	0.0772856	10.637	0.0682049	9.74226	0.105866	9.38256	0.151232	10.7637	0.0158213	1.45475	1.45475	up	0.00158303	1.58827	1.58827	up	1.45475	529	0.639349	1.09178	down	no	9.24e-07	2.60466	0.383927	down	1.19e-06	2.3857	0.419164	down
ILMN_2696191	Pip5k2c	9.70369	9.86032	9.62937	10.226	10.2725	10.3157	9.37131	9.42616	9.5188	10.6815	10.8247	10.6399	10.3265	10.4185	10.6286	10.2714	0.0448959	9.73113	0.117898	9.43876	0.0745497	10.7531	0.101267	10.5034	0.155773	9.73113	0.00204077	1.45424	1.45424	up	7.54e-06	1.78093	1.78094	up	1.45424	530	0.149669	1.22465	down	no	0.00013	1.70792	1.70792	up	5.2e-06	2.09161	2.09161	up
ILMN_1234539	Irgm	6.54859	6.76937	6.96402	7.30985	7.35317	7.23928	6.65058	6.4886	6.62854	8.09116	8.20254	7.27153	7.36652	7.36294	7.40482	7.30077	0.0574834	6.76066	0.207851	6.58924	0.0878472	8.14685	0.078759	7.35145	0.0565534	6.76066	0.00561721	1.45408	1.45408	up	4.89e-05	1.63754	1.63753	up	1.45408	531	0.57084	1.12617	down	no	0.000854	1.50607	1.50607	up	1.76e-05	1.69609	1.69609	up
ILMN_2493175	Tst	7.74369	7.54926	7.56342	8.22264	8.1275	8.12407	7.63475	7.47527	7.52781	9.88813	10.1654	10.2619	9.62998	9.45881	9.63586	8.15807	0.0559494	7.61879	0.108397	7.54594	0.0812726	10.0268	0.196044	9.74664	0.353199	7.61879	0.00198435	1.45325	1.45325	up	0.000216	1.52851	1.52851	up	1.45325	532	0.834445	1.05179	down	no	1.48e-06	4.37067	4.37067	up	6.64e-07	4.59701	4.59701	up
ILMN_1244296	Cdc14b	6.94278	7.60308	7.61506	7.91674	7.87901	7.98257	7.30109	7.08018	7.05125	6.63314	6.74837	6.78546	6.64689	6.60645	6.5787	7.92611	0.052411	7.38697	0.384731	7.14417	0.136661	6.69076	0.0814844	6.65438	0.0917631	7.38697	0.0352617	1.4531	1.4531	up	2.99e-05	1.71944	1.71943	up	1.4531	533	0.548084	1.18329	down	no	0.00248845	1.66163	0.60182	down	0.00136514	1.40425	0.712125	down
ILMN_1217493	Efna4	8.98778	9.34125	8.97141	9.59724	9.39976	9.91984	8.80169	8.58003	8.63181	8.69201	8.46943	7.8464	7.92984	7.64439	7.77444	9.63894	0.262537	9.10015	0.208966	8.67118	0.115958	8.58072	0.157391	7.79877	0.120931	9.10015	0.0217317	1.45276	1.45276	up	3.04e-05	1.95581	1.95581	up	1.45276	534	0.0556733	1.34627	down	no	3.71e-06	2.46464	0.405739	down	1.95e-05	1.83071	0.546235	down
ILMN_1233860	1700020B09Rik	6.63862	6.62225	6.86943	7.1447	7.41564	7.28668	6.59125	6.7519	6.88925	7.5351	7.52255	7.5922	7.72038	7.41657	7.70231	7.28234	0.135522	6.7101	0.138225	6.74413	0.149151	7.52882	0.00887327	7.60786	0.139543	6.74413	0.00277636	1.48683	1.48683	up	0.00240953	1.45216	1.45216	up	1.45216	535	0.942073	1.02387	up	no	3.73e-05	1.86318	1.86318	up	4.13e-05	1.81974	1.81974	up
ILMN_2952730	Fbxl18	7.2846	7.17683	7.04473	7.6432	7.67796	8.06267	7.2044	7.42523	7.13976	7.16661	7.50342	6.81921	7.07353	6.97428	7.01319	7.79461	0.232799	7.16872	0.120143	7.25646	0.149686	7.33502	0.238163	6.97005	0.108534	7.25646	0.00332043	1.54316	1.54316	up	0.0062376	1.45211	1.45211	up	1.45211	536	0.810463	1.0627	up	no	0.131621	1.14764	0.871354	down	0.0395457	1.2196	0.819942	down
ILMN_1246842	Bdnf	6.51232	6.67812	6.82035	7.28519	7.26886	7.33527	6.65827	6.72084	6.89907	6.78421	6.72357	7.0511	7.37424	7.01061	7.29124	7.29644	0.0346058	6.67026	0.154164	6.75939	0.124945	6.75389	0.0428809	7.1818	0.178324	6.75939	0.000837	1.54347	1.54347	up	0.00106154	1.451	1.451	up	1.451	537	0.809607	1.06373	up	no	0.00442886	1.42557	1.42557	up	0.00973664	1.34016	1.34016	up
ILMN_2434472	Tpd52l1	8.16831	7.98362	7.98838	8.65826	8.53411	8.55817	7.4626	7.66937	7.88633	8.53411	8.24548	8.05825	7.3995	7.17524	7.67796	8.58351	0.065842	8.04677	0.105282	7.67277	0.211887	8.38979	0.204089	7.57774	0.38066	8.04677	0.00211205	1.45069	1.45069	up	1.88e-05	1.88002	1.88002	up	1.45069	538	0.10167	1.29594	down	no	0.0538804	1.38418	0.72245	down	0.731284	1.06809	0.936253	down
ILMN_2773537	Ckmt1	6.77639	6.89965	6.85805	7.24421	7.5259	7.40563	6.84477	6.80003	6.92701	8.89153	8.99556	11.9315	11.93	11.7187	11.6079	7.39191	0.141349	6.8447	0.0627094	6.85727	0.0644032	8.94355	0.0735603	11.797	0.160928	6.85727	0.00250448	1.46126	1.46126	up	0.00145904	1.44858	1.44858	up	1.44858	539	0.977031	1.00875	up	no	1.02e-10	30.9595	30.9595	up	5.02e-11	30.6909	30.6909	up
ILMN_2998813	Sema4f	6.93149	6.6951	6.82055	7.34167	7.45097	7.45253	6.83648	6.87221	6.93395	8.84683	9.02944	7.67523	7.95352	8.11385	7.71481	7.41506	0.0635591	6.81571	0.11827	6.88088	0.0493122	8.93813	0.129121	7.86436	0.206825	6.88088	0.000926	1.51503	1.51503	up	0.000705	1.44812	1.44812	up	1.44812	540	0.854468	1.0462	up	no	3.02e-05	2.06858	2.06858	up	2.47e-05	1.97723	1.97723	up
ILMN_2659269	Gprc5c	7.45355	7.2784	7.43541	7.71294	7.98475	8.06996	7.19362	7.2987	7.20708	6.87646	7.04171	6.96926	6.83919	7.14861	6.67309	7.92255	0.186463	7.38912	0.0963122	7.23314	0.0571798	6.95908	0.11685	6.90754	0.201295	7.38912	0.0057471	1.44737	1.44737	up	0.000224	1.61263	1.61263	up	1.44737	541	0.53119	1.11418	down	no	0.00615888	1.39628	0.716191	down	0.0370785	1.25319	0.797966	down
ILMN_2597030	Smox	8.51694	8.3733	8.19107	8.91939	8.96116	8.79889	8.12277	8.20981	8.07027	10.3777	10.217	9.83139	9.95222	9.97893	9.82329	8.89314	0.084255	8.36044	0.163315	8.13428	0.0704776	10.2973	0.113602	9.89645	0.0806207	8.36044	0.00429788	1.44664	1.44664	up	2.6e-05	1.69215	1.69215	up	1.44664	542	0.347216	1.16971	down	no	3.47e-07	2.89992	2.89992	up	2.32e-08	3.39208	3.39208	up
ILMN_2711782	Tbc1d1	8.18426	8.12122	7.95645	8.5274	8.58778	8.74299	8.01248	7.82302	7.84546	6.9459	7.20967	7.3478	7.28168	7.20855	7.40822	8.61939	0.111219	8.08731	0.117629	7.89365	0.103518	7.07778	0.186512	7.31156	0.0859468	8.08731	0.00339016	1.44601	1.44601	up	7.08e-05	1.65374	1.65374	up	1.44601	543	0.433029	1.14366	down	no	4.23e-05	1.71208	0.584085	down	0.00025	1.49702	0.667994	down
ILMN_2659824	Ppp1r14a	8.54815	8.76261	8.30545	9.28709	8.93427	8.99098	8.00022	8.27454	8.30465	6.62364	6.73408	9.45778	9.15579	8.79941	9.27436	9.07078	0.189463	8.53874	0.228728	8.19314	0.167747	6.67886	0.0780889	9.17183	0.27763	8.53874	0.0158213	1.44597	1.44597	up	4.78e-05	1.83737	1.83737	up	1.44597	544	0.182895	1.27068	down	no	0.00682792	1.55089	1.55089	up	0.000184	1.97069	1.97069	up
ILMN_3094013	Mbnl2	10.2771	10.0618	10.3392	10.8138	10.6764	10.782	9.83792	9.68334	9.94695	11.9472	11.9739	10.246	10.5161	10.7161	10.692	10.7574	0.0719424	10.226	0.145588	9.82273	0.132457	11.9606	0.0188607	10.5426	0.216885	10.226	0.00344419	1.44534	1.44534	up	4.61e-06	1.91148	1.91148	up	1.44534	545	0.0538921	1.32252	down	no	0.0684799	1.24534	1.24535	up	0.000538	1.64699	1.64699	up
ILMN_2647484	Prkcm	8.47041	8.26749	8.32986	8.89348	8.82685	8.93716	8.35193	8.08759	8.00098	8.71416	8.78965	7.73196	7.77524	7.71057	7.73791	8.88583	0.0555496	8.35592	0.103939	8.14683	0.182821	8.7519	0.0533809	7.73892	0.0269115	8.35592	0.00220249	1.44384	1.44384	up	0.000104	1.66902	1.66902	up	1.44384	546	0.436868	1.15596	down	no	0.000125	1.53368	0.652026	down	0.00515491	1.32676	0.753714	down
ILMN_2599955	Btbd3	8.46125	8.80784	8.58452	9.19058	9.1637	9.08812	8.44468	8.24646	8.21709	7.79494	7.81149	7.24764	7.11284	7.38474	7.28053	9.14747	0.0531227	8.61787	0.175686	8.30274	0.123791	7.80321	0.0117038	7.25644	0.112158	8.61787	0.00449139	1.44353	1.44352	up	1.11e-05	1.79592	1.79592	up	1.44352	547	0.169057	1.24412	down	no	1.49e-06	2.56941	0.389195	down	4.23e-06	2.06524	0.484205	down
ILMN_2955919	Mcam	8.09193	7.9348	7.86392	8.42936	8.31874	8.73009	7.69825	7.90929	7.83058	8.93386	9.0069	9.26283	9.51475	10.2281	9.54254	8.49273	0.212867	7.96355	0.116693	7.8127	0.106651	8.97038	0.0516485	9.63706	0.413639	7.96355	0.00887947	1.44311	1.44311	up	0.000501	1.60217	1.60217	up	1.44311	548	0.583499	1.11022	down	no	2.61e-05	3.1899	3.1899	up	8.96e-06	3.54149	3.54149	up
ILMN_2946520	Npy	6.49645	6.77135	6.68954	7.31314	7.09452	7.13633	6.44934	6.78823	6.69256	13.4163	13.7868	13.1245	11.9564	11.9044	12.5054	7.18133	0.116052	6.65245	0.141158	6.64337	0.174717	13.6016	0.262015	12.3727	0.570193	6.65245	0.00449139	1.44281	1.44281	up	0.00269758	1.45191	1.45191	up	1.44281	549	0.986954	1.00631	down	no	1.6e-08	52.7188	52.7188	up	9.28e-09	53.0513	53.0513	up
ILMN_3158919	Prkcz	8.89581	8.67294	8.65611	9.25432	9.44915	9.55848	8.96546	8.87593	8.83437	10.2386	10.3206	10.7462	10.6647	11.1633	10.7633	9.42065	0.154068	8.74162	0.133797	8.89192	0.0669938	10.2796	0.0579919	10.8344	0.223469	8.89192	0.000761	1.60107	1.60107	up	0.00186755	1.44266	1.44266	up	1.44266	550	0.57977	1.1098	up	no	2.05e-07	4.26569	4.26569	up	1.52e-07	3.84365	3.84365	up
ILMN_2680903	C79267	8.31143	7.79688	7.91183	8.53657	8.43062	8.63828	7.95968	7.92686	7.94448	8.76261	8.73345	8.65355	8.76375	8.49935	9.0041	8.53516	0.103838	8.00671	0.270075	7.94367	0.0164222	8.74803	0.0206221	8.73019	0.212377	8.00671	0.0152079	1.44237	1.44237	up	0.000326	1.50679	1.50679	up	1.44237	551	0.895901	1.04467	down	no	0.001957	1.65115	1.65115	up	0.000153	1.7249	1.7249	up
ILMN_2793442	Ssx2ip	9.56675	9.38383	9.68791	9.8813	10.1368	10.2046	9.32048	9.27874	9.43989	10.783	10.4723	11.4072	11.644	11.2503	11.164	10.0742	0.170487	9.54616	0.153085	9.34637	0.0836356	10.6277	0.219702	11.3664	0.210722	9.54616	0.00769249	1.442	1.442	up	0.000119	1.65618	1.65618	up	1.442	552	0.430922	1.14854	down	no	5.62e-07	3.53131	3.53131	up	9.02e-08	4.05583	4.05584	up
ILMN_1213001	Tmc6	8.06002	7.55869	7.93454	8.50261	8.23477	8.39999	7.48029	7.41014	7.2784	9.68745	9.58839	8.43369	8.51277	8.65355	8.21426	8.37912	0.135134	7.85109	0.260877	7.38961	0.102496	9.63792	0.0700432	8.45357	0.183633	7.85109	0.016053	1.44197	1.44197	up	3.15e-06	1.98551	1.98551	up	1.44197	553	0.0548155	1.37695	down	no	0.00432614	1.51833	1.51833	up	1.1e-05	2.09066	2.09066	up
ILMN_2847332	Mid1ip1	9.07295	8.99235	8.79941	9.57178	9.4775	9.42616	9.10396	9.10779	8.68185	9.11628	8.8329	8.96824	9.38433	8.61946	9.19225	9.49182	0.0738566	8.9549	0.140563	8.96453	0.244818	8.97459	0.20038	9.04107	0.328501	8.96453	0.00305256	1.45086	1.45086	up	0.00562117	1.44121	1.44121	up	1.44121	554	0.987548	1.0067	up	no	0.715238	1.06155	1.06155	up	0.771234	1.05448	1.05448	up
ILMN_2643951	Fbxl18	7.59957	7.37291	7.70052	7.98665	7.73886	8.52853	7.51899	7.61506	7.53024	7.15983	7.5259	7.12827	7.03152	7.12989	7.06574	8.08468	0.403862	7.55767	0.167777	7.55476	0.0525179	7.34286	0.258855	7.08886	0.0485077	7.55767	0.0580663	1.44094	1.44094	up	0.0294493	1.44384	1.44384	up	1.44094	555	0.994357	1.00202	down	no	0.00228459	1.38397	0.72256	down	0.00056	1.38118	0.724017	down
ILMN_3127190	Gprc5c	6.38776	6.7724	6.61318	6.96348	7.21418	7.17627	6.68216	6.42985	6.42297	6.32778	6.45503	6.46895	6.56716	6.55761	6.50428	7.11798	0.135136	6.59111	0.19327	6.51166	0.147701	6.39141	0.0899795	6.5245	0.0462281	6.59111	0.00845684	1.44079	1.44079	up	0.000848	1.52237	1.52237	up	1.44079	556	0.850384	1.05662	down	no	0.649504	1.04725	0.954878	down	0.933288	1.00894	1.00894	up
ILMN_1253854	Tgif	9.96732	9.62832	9.80654	10.0379	10.5621	10.3792	9.61623	9.64361	9.8441	9.0866	9.63628	8.65399	8.44174	8.76375	8.6876	10.3264	0.266055	9.80073	0.169575	9.70132	0.124412	9.36144	0.388683	8.63677	0.13789	9.80073	0.020541	1.43959	1.43959	up	0.00237377	1.54229	1.54229	up	1.43959	557	0.78722	1.07134	down	no	6.77e-06	2.24071	0.446288	down	5.66e-06	2.09151	0.478124	down
ILMN_1227075	Fut2	6.53612	6.62746	6.64092	7.02757	6.99818	7.35098	6.84187	6.60865	6.33168	8.77981	9.02856	7.28935	7.38184	7.22339	7.50675	7.12558	0.195756	6.6015	0.0570224	6.59407	0.255407	8.90418	0.175892	7.35033	0.122871	6.6015	0.00609322	1.43801	1.43801	up	0.0117002	1.44544	1.44544	up	1.43801	558	0.98978	1.00516	down	no	5.85e-05	1.68043	1.68043	up	0.000371	1.68911	1.68911	up
ILMN_2792268	Tirap	8.47651	8.36164	8.40209	9.10497	8.89386	9.38624	8.66818	8.61857	8.52891	8.35776	8.23457	8.12364	7.77191	7.96921	8.07091	9.12836	0.247022	8.41342	0.058268	8.60522	0.0705895	8.29616	0.0871106	7.98392	0.15519	8.60522	0.000988	1.64142	1.64142	up	0.00607106	1.43708	1.43708	up	1.43708	559	0.384969	1.14219	up	no	0.00525195	1.34677	0.742519	down	0.00036	1.53826	0.650083	down
ILMN_3084954	Tes	10.964	11.7982	11.4763	11.8908	12.087	11.8262	10.4876	10.4203	10.4375	11.279	11.1277	9.80963	9.96974	9.79758	10.1075	11.9347	0.13583	11.4128	0.420666	10.4484	0.0349645	11.2034	0.106951	9.92111	0.146953	11.4128	0.0627758	1.43581	1.43581	up	1.51e-08	2.80163	2.80163	up	1.43581	560	0.00190062	1.95125	down	yes	2.85e-05	2.81224	0.355588	down	0.000891	1.44125	0.693841	down
ILMN_2717975	Tcf7	8.04079	7.43541	7.89574	8.39711	8.01664	8.52154	7.71366	7.47147	7.66665	6.92175	7.05087	6.6691	6.91931	7.33281	6.98186	8.31176	0.263047	7.79064	0.316079	7.61726	0.128426	6.98631	0.0912981	6.97577	0.273707	7.79064	0.0504019	1.43507	1.43507	up	0.00095	1.61832	1.61832	up	1.43507	561	0.665335	1.1277	down	no	0.00250983	1.75914	0.568458	down	0.0029185	1.55994	0.641049	down
ILMN_3151149	Cpne8	6.81974	6.95673	7.03294	7.77548	7.67523	7.99026	7.31776	7.40392	7.15636	8.83873	8.88953	7.70972	7.66088	7.41871	7.81225	7.81366	0.160947	6.93647	0.108036	7.29268	0.12567	8.86413	0.0359203	7.65039	0.166836	7.29268	6.29e-05	1.83679	1.83679	up	0.00327893	1.43493	1.43493	up	1.43493	562	0.0784015	1.28006	up	no	0.000261	1.64025	1.64025	up	0.0208056	1.28139	1.28139	up
ILMN_1225901	Aqp11	7.36629	7.16455	7.42128	7.977	8.07228	8.44773	7.80076	7.5978	7.5391	11.1115	11.1491	10.737	10.2523	9.73465	10.7013	8.16567	0.248876	7.31737	0.135176	7.64589	0.137298	11.1303	0.0265992	10.3563	0.46948	7.64589	0.000343	1.80038	1.80038	up	0.00878896	1.43374	1.43374	up	1.43374	563	0.129553	1.25572	up	no	5.69e-07	8.21892	8.21892	up	8.94e-07	6.54519	6.54519	up
ILMN_2731197	A830039B04Rik	8.00317	7.87688	7.79494	8.38268	8.42293	8.54485	7.90721	7.91413	7.9766	9.0668	9.14039	8.96852	8.54463	8.84094	8.79699	8.45015	0.08444	7.89166	0.104901	7.93265	0.038219	9.1036	0.0520388	8.78777	0.177669	7.93265	0.00169671	1.47273	1.47273	up	0.00104418	1.43148	1.43148	up	1.43148	564	0.916641	1.02882	up	no	5.46e-05	1.86104	1.86104	up	4.04e-05	1.80891	1.80891	up
ILMN_2629582	Plau	6.9452	7.17586	7.12256	7.73334	7.56727	7.4923	6.97477	6.80512	7.00541	6.64044	6.66845	6.51581	6.56491	6.6994	6.70129	7.59764	0.123355	7.08121	0.120764	6.92843	0.107881	6.65444	0.0198077	6.62035	0.09452	7.08121	0.00477422	1.43041	1.43041	up	0.000192	1.5902	1.5902	up	1.43041	565	0.580172	1.11171	down	no	0.00221343	1.37636	0.726556	down	0.0184418	1.23806	0.807717	down
ILMN_3023610	Sgpp2	6.48975	6.89505	6.98917	7.17097	7.36429	7.38653	6.63949	6.78389	6.93764	7.13277	6.97214	8.76893	8.99722	8.77118	8.99938	7.30726	0.118554	6.79133	0.265376	6.787	0.1491	7.05246	0.113584	8.88418	0.131784	6.79133	0.0178331	1.42992	1.42992	up	0.00279588	1.43421	1.43421	up	1.42992	566	0.993557	1.003	down	no	2.26e-07	4.2659	4.2659	up	2.81e-08	4.2787	4.2787	up
ILMN_1239041	Mtch1	13.613	13.6762	13.6057	14.2294	14.2832	14.3016	13.848	13.9082	13.5105	14.8056	14.5742	14.0897	14.1474	14.4343	13.6762	14.2714	0.0375216	13.6316	0.0387646	13.7556	0.214396	14.6899	0.163639	14.0869	0.312521	13.7556	0.000266	1.55812	1.55812	up	0.00421474	1.42984	1.42984	up	1.42984	567	0.721802	1.08971	up	no	0.0299046	1.37103	1.37103	up	0.132622	1.25815	1.25815	up
ILMN_2901765	Wnt6	8.47966	8.71083	8.65399	8.75546	9.29028	9.34412	7.9714	7.68825	7.69456	6.49653	6.65726	6.53095	6.29125	6.90622	6.46277	9.12996	0.325436	8.61483	0.120456	7.78473	0.161688	6.5769	0.113653	6.5478	0.259357	8.61483	0.0313604	1.42912	1.42912	up	3.2e-06	2.54069	2.54069	up	1.42912	568	0.000291	1.7778	down	yes	3.97e-07	4.19023	0.23865	down	2.02e-05	2.35698	0.424272	down
ILMN_1228349	Sh3d1B	7.84044	7.86709	7.99304	8.3553	8.29172	8.63899	7.88363	7.85574	8.00436	8.78457	8.4244	8.41156	8.71473	8.44174	8.55438	8.42867	0.184896	7.90019	0.081511	7.91458	0.0789919	8.60449	0.254685	8.5306	0.137276	7.91458	0.00561721	1.44241	1.44241	up	0.00351937	1.4281	1.4281	up	1.4281	569	0.974263	1.01002	up	no	0.000325	1.54801	1.54801	up	0.000294	1.53265	1.53265	up
ILMN_3040710	Rtn1	7.992	8.04753	7.76182	8.81604	8.91292	9.40399	8.17516	8.95572	8.46293	7.48978	7.64493	8.00152	8.77808	7.9181	8.13925	9.04432	0.315228	7.93379	0.151493	8.53127	0.394739	7.56735	0.109704	8.20924	0.390036	8.53127	8e-05	2.15925	2.15925	up	0.0756528	1.42706	1.42706	up	1.42706	570	0.049056	1.51308	up	yes	0.266188	1.21037	1.21037	up	0.276723	1.25009	0.799942	down
ILMN_2654495	Iqgap1	9.87676	9.88502	9.82933	10.3421	10.2792	10.5083	9.75168	9.68	9.89477	12.1546	11.9418	10.8596	10.5465	10.4103	10.8492	10.3765	0.11839	9.86371	0.0300545	9.77548	0.109347	12.0482	0.150431	10.6664	0.224135	9.86371	0.00299288	1.42686	1.42686	up	0.00054	1.51684	1.51684	up	1.42686	571	0.782616	1.06306	down	no	0.000223	1.74432	1.74432	up	0.000103	1.85431	1.85431	up
ILMN_2950622	Arhgdig	8.37552	8.17215	8.36442	8.89997	8.90045	8.64869	7.95229	7.82892	7.8845	8.43126	8.46001	10.9307	11.0675	10.7256	10.6563	8.81637	0.145213	8.30403	0.114344	7.88857	0.0617814	8.44563	0.0203307	10.845	0.188595	8.30403	0.00579774	1.42636	1.42636	up	5.53e-06	1.90237	1.90237	up	1.42636	572	0.0264812	1.33373	down	yes	2.2e-08	5.81999	5.81999	up	2.88e-09	7.76227	7.76228	up
ILMN_2737940	Grtp1	8.22171	7.79792	7.99127	8.30845	8.67535	8.56205	7.55549	7.83465	8.04146	7.48837	7.59904	9.35609	8.86734	9.14996	9.13955	8.51528	0.187871	8.00363	0.212164	7.81053	0.243879	7.5437	0.0782518	9.12823	0.200487	8.00363	0.0174683	1.42568	1.42568	up	0.00104418	1.62986	1.62986	up	1.42568	573	0.597552	1.14322	down	no	3.62e-05	2.18041	2.18042	up	1.03e-05	2.49268	2.49269	up
ILMN_1219701	Traf4	8.66877	8.54221	8.43094	8.94222	9.00655	9.22594	8.42498	8.33555	8.38978	8.45639	8.81745	7.7664	8.1673	8.4026	8.18717	9.05824	0.148752	8.54731	0.118994	8.38344	0.0450469	8.63692	0.255311	8.13086	0.265313	8.54731	0.00628639	1.42497	1.42497	up	0.000157	1.59637	1.59637	up	1.42497	574	0.512335	1.12029	down	no	0.031868	1.33463	0.749271	down	0.156877	1.19133	0.839398	down
ILMN_2677065	4930519N13Rik	8.55696	8.41596	8.48884	9.20417	8.68404	9.10497	8.3636	8.2734	8.67009	8.3285	8.31684	8.38455	7.73625	8.05634	8.09024	8.99773	0.27615	8.48725	0.0705164	8.4357	0.207942	8.32267	0.00824416	8.06685	0.26513	8.48725	0.0179263	1.42452	1.42452	up	0.0103773	1.47634	1.47634	up	1.42452	575	0.910104	1.03638	down	no	0.0268363	1.3383	0.747214	down	0.0672944	1.29133	0.774398	down
ILMN_2733514	Hdac1	9.96923	9.94536	10.2638	10.6238	10.6719	10.5751	10.3265	10.345	9.66832	9.97665	10.2304	9.81466	9.67233	10.1554	9.85919	10.6236	0.0483839	10.0595	0.177348	10.1133	0.385474	10.1035	0.179445	9.87539	0.202957	10.1133	0.00275735	1.47853	1.47853	up	0.0309172	1.42436	1.42436	up	1.42436	576	0.936836	1.03803	up	no	0.285779	1.13608	0.88022	down	0.302464	1.17928	0.847973	down
ILMN_2949326	Pax2	6.70035	6.47478	6.53052	7.08779	7.09828	7.17445	6.63349	6.54176	6.65722	6.48987	6.63977	6.47059	6.39398	6.64282	6.53601	7.12017	0.0472966	6.56855	0.117496	6.61082	0.060978	6.56482	0.106	6.51085	0.105401	6.61082	0.00173237	1.46573	1.46573	up	0.00106608	1.42341	1.42341	up	1.42341	577	0.916396	1.02973	up	no	0.679993	1.04081	0.960795	down	0.421209	1.07175	0.933051	down
ILMN_1255175	AW538196	8.28959	8.05533	8.17423	8.65911	8.51694	8.86998	8.17215	8.16551	8.12042	9.39477	9.62832	10.2887	10.4297	10.3612	10.4588	8.68201	0.17763	8.17305	0.117136	8.1527	0.0281451	9.51155	0.165141	10.3846	0.0759097	8.17305	0.00827704	1.42303	1.42303	up	0.00213663	1.44325	1.44325	up	1.42303	578	0.963399	1.0142	down	no	1.15e-08	4.63164	4.63164	up	2.88e-09	4.69743	4.69743	up
ILMN_1239208	Rgs3	7.63415	7.73849	7.36332	8.20006	8.21388	8.21824	7.68011	7.89286	7.53333	7.55288	7.90998	7.22217	7.38296	7.39254	7.16725	8.21072	0.00949373	7.57865	0.19364	7.7021	0.180771	7.73143	0.252507	7.29123	0.113754	7.7021	0.00123148	1.54979	1.54979	up	0.00299923	1.42269	1.42269	up	1.42269	579	0.752013	1.08934	up	no	0.0588244	1.22046	0.819366	down	0.00853161	1.32949	0.752169	down
ILMN_2657210	Hey2	7.15405	7.16027	7.41761	7.88363	7.73298	7.63907	6.99799	7.10311	7.24891	9.39235	9.70511	8.20162	8.27294	7.95857	7.99978	7.7519	0.123373	7.24398	0.150403	7.11667	0.126007	9.54873	0.221158	8.10823	0.152765	7.24398	0.00686563	1.422	1.422	up	0.000388	1.55318	1.55318	up	1.422	580	0.692461	1.09225	down	no	7.05e-05	1.82039	1.82039	up	1.32e-05	1.98833	1.98833	up
ILMN_1240264	Usp2	8.07738	7.46595	7.80076	8.19189	8.17693	8.49357	7.63538	7.75047	7.90153	8.97394	9.16817	10.5202	10.0725	10.434	10.5299	8.28746	0.17865	7.78137	0.306176	7.76246	0.133477	9.07106	0.137339	10.3891	0.215433	7.78137	0.0366151	1.4202	1.4202	up	0.00390441	1.43894	1.43894	up	1.4202	581	0.97589	1.01319	down	no	1.72e-07	6.09559	6.09559	up	1.71e-08	6.176	6.176	up
ILMN_1256328	Tjp2	9.62937	9.82329	10.1094	10.3979	10.2583	10.4216	9.4101	9.66202	9.98816	10.4009	10.3038	10.8424	10.2139	10.2887	10.5746	10.3593	0.0882322	9.85403	0.241503	9.68676	0.289819	10.3523	0.0686565	10.4799	0.287333	9.85403	0.0142494	1.41939	1.41939	up	0.00145649	1.59387	1.59387	up	1.41939	582	0.705149	1.12293	down	no	0.00871448	1.54315	1.54315	up	0.00235679	1.73285	1.73285	up
ILMN_2693858	D14Ertd449e	9.01434	8.64615	8.31014	9.53507	9.32634	9.29444	9.10244	8.74848	8.79011	10.4479	10.452	12.653	12.21	11.3299	11.9928	9.38529	0.130695	8.65688	0.352226	8.88034	0.193468	10.4499	0.00286944	12.0464	0.551048	8.88034	0.00449139	1.65681	1.65681	up	0.00596672	1.41907	1.41907	up	1.41907	583	0.588679	1.16754	up	no	1.41e-06	10.48	10.48	up	8.69e-07	8.97614	8.97614	up
ILMN_2874414	Usp19	7.77995	7.76489	7.53368	8.24507	8.18362	8.43369	7.64997	7.88156	7.82253	8.34085	8.39868	8.47837	8.63363	8.71416	8.64768	8.28746	0.130314	7.69284	0.138044	7.78469	0.120343	8.36977	0.0408955	8.61846	0.0997792	7.78469	0.00193148	1.51007	1.51007	up	0.00315837	1.41693	1.41693	up	1.41693	584	0.7956	1.06574	up	no	1.63e-05	1.8995	1.8995	up	2.11e-05	1.78234	1.78234	up
ILMN_2607127	Adcy8	6.83245	6.93349	6.73489	7.31455	7.29057	7.58254	6.65902	6.95116	7.07741	7.308	7.2886	9.69194	9.57833	9.92039	9.96049	7.39589	0.162089	6.83361	0.0993088	6.89586	0.214608	7.2983	0.0137138	9.78779	0.183	6.89586	0.00305508	1.4766	1.4766	up	0.00970811	1.41424	1.41424	up	1.41424	585	0.890133	1.04409	up	no	5.95e-09	7.74989	7.7499	up	1.02e-08	7.4226	7.4226	up
ILMN_3114377	Dnmt3b	7.05018	6.89413	7.38138	7.63538	7.64852	7.54107	7.18169	7.05519	6.86496	6.90373	6.89273	6.83604	6.73334	6.63551	6.71341	7.60833	0.058611	7.10857	0.248815	7.03395	0.159429	6.89823	0.00778362	6.72958	0.0825801	7.10857	0.0150834	1.41398	1.41398	up	0.000931	1.48904	1.48904	up	1.41398	586	0.880013	1.05308	down	no	0.0233261	1.30043	0.768976	down	0.0267302	1.23488	0.809795	down
ILMN_2624703	Crsp8	9.35082	9.35228	9.30856	9.87717	9.94867	10.0137	9.36301	9.58288	9.39506	10.0174	10.2919	10.6605	10.7876	10.4744	10.6554	9.94652	0.0682996	9.33722	0.0248319	9.44698	0.118777	10.1547	0.194092	10.6445	0.128806	9.44698	0.000461	1.52552	1.52552	up	0.00214072	1.41376	1.41376	up	1.41376	587	0.711831	1.07905	up	no	7.26e-07	2.4747	2.4747	up	1.74e-06	2.2934	2.2934	up
ILMN_2648445	Slc27a2	6.44557	6.49368	6.7614	7.22594	7.23654	7.21438	6.7762	6.69631	6.70634	8.48125	8.758	8.27494	8.173	8.00769	7.85287	7.22562	0.0110811	6.56688	0.170164	6.72628	0.0435163	8.61962	0.195689	8.07713	0.18568	6.72628	0.000636	1.5787	1.5787	up	0.00106154	1.41356	1.41356	up	1.41356	588	0.567004	1.11682	up	no	1.84e-06	2.84858	2.84858	up	1.18e-06	2.55061	2.55061	up
ILMN_3102085	Plekha4	6.69563	6.63376	6.48424	7.08664	7.33015	7.25388	6.68385	6.83973	6.65197	7.61215	7.63276	6.90292	7.15082	7.80926	6.8729	7.22356	0.124552	6.60454	0.108678	6.72518	0.100475	7.62245	0.0145744	7.18397	0.43506	6.72518	0.0010152	1.53582	1.53582	up	0.00278762	1.41262	1.41262	up	1.41262	589	0.685232	1.08722	up	no	0.0347711	1.49426	1.49426	up	0.0813958	1.37439	1.37439	up
ILMN_2708297	Mtch1	9.69784	10.4399	9.75754	10.3525	10.4849	10.5491	9.96798	10.2096	9.53602	9.41606	9.43185	8.51999	9.0069	7.69549	8.92709	10.4622	0.10026	9.96508	0.412251	9.90453	0.341241	9.42395	0.0111659	8.53737	0.600389	9.96508	0.0691265	1.41138	1.41138	up	0.01232	1.47188	1.47188	up	1.41138	590	0.939692	1.04286	down	no	0.0020166	2.6902	0.37172	down	0.00174399	2.57963	0.387653	down
ILMN_2718266	Fkbp5	9.49849	9.35529	9.32585	9.75054	9.94536	9.98263	9.32634	9.45156	9.41055	7.89204	8.13617	7.92155	8.17423	8.42009	7.84149	9.89284	0.12464	9.39321	0.0923568	9.39615	0.0638395	8.01411	0.172626	8.08934	0.262164	9.39615	0.00508668	1.41385	1.41385	up	0.00230019	1.41098	1.41098	up	1.41098	591	0.994309	1.00204	up	no	1.32e-05	2.46891	0.405038	down	8.09e-06	2.47394	0.404213	down
ILMN_2645493	Pvrl2	9.81995	10.2747	9.78632	10.5018	10.5657	10.3012	9.55374	9.52612	9.79307	10.9825	11.2576	10.964	11.0767	10.8635	11.1188	10.4563	0.138006	9.96034	0.272801	9.62431	0.146799	11.1201	0.194546	11.0057	0.115148	9.96034	0.0261773	1.41023	1.41023	up	3.55e-05	1.7801	1.7801	up	1.41023	592	0.228153	1.26228	down	no	4.84e-05	2.06395	2.06395	up	6.01e-07	2.60527	2.60528	up
ILMN_1218116	Bmp1	8.40059	8.50754	8.44468	9.06471	9.00823	9.15467	8.63977	8.71259	8.38753	10.4033	10.5576	8.50901	9.0541	8.74142	8.73197	9.07587	0.0738539	8.45094	0.0537486	8.57996	0.170583	10.4805	0.109065	8.75913	0.224064	8.57996	0.000428	1.54214	1.54214	up	0.00391804	1.41021	1.41021	up	1.41021	593	0.675488	1.09356	up	no	0.0630162	1.23815	1.23815	up	0.316236	1.13222	1.13222	up
ILMN_2641431	Trak2	8.70125	8.4247	8.57242	9.00861	8.97735	9.19997	8.54463	8.42009	8.55696	9.78165	9.70098	9.85586	9.81995	9.54167	10.0288	9.06198	0.12052	8.56612	0.138383	8.50723	0.0757123	9.74132	0.0570388	9.81158	0.201723	8.56612	0.00721801	1.41015	1.41015	up	0.000913	1.46891	1.46891	up	1.41015	594	0.882356	1.04167	down	no	8.32e-06	2.37093	2.37093	up	2.52e-06	2.46972	2.46972	up
ILMN_1219244	Elmo3	7.19565	7.19552	7.27353	7.70174	7.60559	7.84222	7.08598	7.16269	7.2057	10.1971	9.7142	9.35529	9.41606	9.25267	9.49813	7.71652	0.119005	7.22157	0.0450012	7.15146	0.06065	9.95566	0.34148	9.38054	0.103401	7.22157	0.00413954	1.40927	1.40927	up	0.000694	1.47945	1.47945	up	1.40927	595	0.82871	1.0498	down	no	1.11e-08	4.46596	4.46595	up	5.04e-09	4.68835	4.68835	up
ILMN_2977350	Arhgap8	7.35225	7.13251	7.23992	7.70892	7.54387	7.95588	7.19015	7.01497	7.1531	6.99707	7.02175	7.03367	7.04199	7.37718	7.21681	7.73622	0.207358	7.24156	0.109877	7.11941	0.0923204	7.00941	0.0174573	7.16741	0.163359	7.24156	0.0128048	1.40899	1.40899	up	0.00105927	1.53348	1.53349	up	1.40899	596	0.67738	1.08836	down	no	0.630898	1.05274	0.949903	down	0.764207	1.03383	1.03383	up
ILMN_1248952	Ldhc	6.35763	6.66544	6.45215	7.00671	6.94479	7.00575	6.50639	6.35912	6.29162	6.62585	6.38758	8.47204	8.01932	8.06713	8.0558	6.98575	0.0354779	6.49174	0.157677	6.38571	0.109822	6.50671	0.168483	8.15358	0.21329	6.49174	0.00588665	1.40835	1.40835	up	0.000315	1.51576	1.51576	up	1.40835	597	0.762175	1.07626	down	no	1.23e-06	3.16419	3.16419	up	3.27e-07	3.4055	3.4055	up
ILMN_2679984	Slc30a4	7.39847	7.25088	7.14349	8.08052	7.68797	7.50555	7.14164	7.06545	7.32274	7.0287	7.16027	7.11932	6.83381	7.04271	6.92297	7.75801	0.293818	7.26428	0.128016	7.17661	0.132163	7.09449	0.093035	6.9797	0.126446	7.26428	0.0309598	1.40808	1.40808	up	0.00612034	1.4963	1.4963	up	1.40808	598	0.808396	1.06265	down	no	0.0443239	1.21805	0.820983	down	0.150797	1.14624	0.87242	down
ILMN_1231734	Nsd1	8.78042	8.2461	8.83756	9.12367	9.31831	9.12412	8.62543	8.71083	8.74909	7.47607	7.37888	6.89008	6.96696	6.79678	6.8403	9.1887	0.112244	8.62136	0.326241	8.69511	0.0633097	7.42748	0.0687267	6.87353	0.0730262	8.69511	0.0175559	1.48179	1.48179	up	0.00217931	1.40794	1.40794	up	1.40794	599	0.889321	1.05245	up	no	1.41e-06	3.35853	0.297749	down	1.54e-08	3.53469	0.28291	down
ILMN_2664660	Aldh5a1	9.22673	9.21086	9.37567	9.53341	9.81466	9.94387	9.16251	9.25165	9.17389	8.30643	8.59819	7.72493	7.46185	8.14306	7.61377	9.76398	0.209869	9.27109	0.09092	9.19602	0.0485135	8.45231	0.206305	7.7359	0.29207	9.27109	0.0123234	1.40727	1.40727	up	0.00184631	1.48243	1.48243	up	1.40727	600	0.819819	1.05341	down	no	6.32e-06	2.89825	0.345036	down	5.67e-06	2.7513	0.363464	down
ILMN_3003476	Tulp1	6.5153	6.70269	6.88335	7.1396	7.36024	7.1897	6.71477	6.77294	6.72977	7.87318	7.93159	7.66863	7.63296	8.08446	7.62628	7.22985	0.115671	6.70045	0.184038	6.73916	0.0301998	7.90239	0.0413026	7.75308	0.221696	6.73916	0.00663805	1.44333	1.44333	up	0.00209479	1.40512	1.40512	up	1.40512	601	0.932421	1.0272	up	no	6.42e-05	2.07432	2.07432	up	2.51e-05	2.0194	2.0194	up
ILMN_1222489	Sulf1	9.76622	9.81374	9.8471	10.9293	11.0145	11.0772	10.4407	10.5351	10.5756	11.7554	11.4634	9.48085	10.0776	9.63839	10.2373	11.007	0.0742302	9.80902	0.0406479	10.5171	0.0692079	11.6094	0.206455	9.85852	0.357094	10.5171	6.85e-07	2.2942	2.2942	up	0.00180668	1.40433	1.40433	up	1.40433	602	0.000295	1.63366	up	yes	0.845598	1.03491	1.03491	up	0.00662395	1.57856	0.63349	down
ILMN_2431150	Eef2k	7.99901	7.8227	7.92126	8.68008	8.53708	8.5553	8.27494	7.9109	8.11928	7.56025	7.57251	9.0765	8.86651	8.64342	9.13706	8.59082	0.0778355	7.91432	0.0883579	8.10171	0.182653	7.56638	0.00866602	8.93087	0.223976	8.10171	0.000271	1.59825	1.59825	up	0.00503988	1.40358	1.40358	up	1.40358	603	0.50028	1.1387	up	no	4.42e-05	2.02307	2.02307	up	0.00031	1.77666	1.77666	up
ILMN_3026557	Rbpms	10.39	10.4394	10.5796	10.9362	10.8954	11.0441	9.69411	9.52982	9.44915	8.83675	9.13706	7.88193	7.01236	7.65088	7.40221	10.9586	0.0768478	10.4697	0.0983362	9.55769	0.124832	8.98691	0.212348	7.48684	0.372065	10.4697	0.00444708	1.40336	1.40336	up	3.38e-08	2.64059	2.64059	up	1.40336	604	7.13e-05	1.88162	down	yes	1.43e-07	7.90532	0.126497	down	1.73e-06	4.20134	0.23802	down
ILMN_1235735	Slco3a1	6.80975	6.82485	6.78898	7.16038	7.32454	7.40392	6.70904	6.90797	6.66812	7.40431	7.18276	7.44312	7.86709	7.21348	7.77995	7.29628	0.124205	6.80786	0.0180072	6.76171	0.128307	7.29353	0.156658	7.57591	0.302988	6.80786	0.00449336	1.4029	1.4029	up	0.00193775	1.44851	1.44851	up	1.4029	605	0.907551	1.03251	down	no	0.00124839	1.70296	1.70296	up	0.000885	1.75832	1.75832	up
ILMN_1215252	Bmp4	9.93931	9.76211	10.1613	10.3777	10.5558	10.3941	9.07207	9.0262	9.10244	12.4245	13.1245	8.44653	8.05906	7.41967	7.78043	10.4425	0.0984532	9.95424	0.200014	9.0669	0.0383833	12.7745	0.49494	7.92642	0.434439	9.95424	0.0123234	1.4028	1.4028	up	2.33e-08	2.59483	2.59483	up	1.4028	606	0.000167	1.84976	down	yes	1.05e-05	4.07788	0.245226	down	0.000445	2.20455	0.453608	down
ILMN_2834379	Tgfbi	9.96349	10.2868	10.1161	10.4047	10.9573	10.5225	10.1414	9.96798	10.3111	9.5985	8.65911	8.41036	7.61215	9.85871	8.37235	10.6282	0.291071	10.1221	0.161734	10.1402	0.171558	9.12881	0.664248	8.56339	0.938548	10.1402	0.0302945	1.42015	1.42015	up	0.0244247	1.40251	1.40251	up	1.40251	607	0.973508	1.01258	up	no	0.00767967	2.94596	0.339448	down	0.00624141	2.98302	0.335231	down
ILMN_2717011	Biklk	7.28168	7.48544	7.32164	7.93762	7.90315	7.7114	6.89196	6.93952	7.24374	9.31055	9.20146	8.58206	7.98362	8.2631	8.39447	7.85072	0.12188	7.36292	0.107968	7.02507	0.19086	9.256	0.0771404	8.30581	0.251531	7.36292	0.00652527	1.40231	1.40231	up	5.76e-05	1.77233	1.77233	up	1.40231	608	0.137634	1.26387	down	no	0.000146	1.92238	1.92238	up	1.68e-05	2.42963	2.42963	up
ILMN_3122383	Otud7b	7.67321	7.22339	7.79071	8.16328	7.89492	8.25801	7.61755	7.54448	7.69176	8.00708	8.1035	9.41114	9.35736	8.95242	9.32664	8.10541	0.188335	7.56244	0.299443	7.61793	0.0736407	8.05529	0.0681757	9.26189	0.209247	7.61793	0.0248791	1.45697	1.45697	up	0.00538223	1.40199	1.40199	up	1.40199	609	0.916641	1.03921	up	no	4.12e-06	3.24778	3.24777	up	4.41e-07	3.12522	3.12522	up
ILMN_2790144	Tomm34	8.67163	8.66074	8.78009	9.02084	9.31171	9.45237	8.70846	8.85277	8.76226	9.58987	9.82541	10.2789	10.6238	10.5958	10.7138	9.26164	0.220075	8.70415	0.0659859	8.7745	0.0729264	9.70764	0.16655	10.5531	0.189599	8.7745	0.00529111	1.4717	1.4717	up	0.00762281	1.40167	1.40167	up	1.40167	610	0.832557	1.04997	up	no	1.9e-07	3.60231	3.60231	up	1.59e-07	3.43088	3.43088	up
ILMN_2719324	5330439J01Rik	7.21134	7.02457	7.11961	7.66144	7.70427	7.75191	7.34671	7.19068	7.12314	8.74962	8.59306	7.22366	7.45376	7.10054	7.51351	7.70587	0.045258	7.11851	0.0933881	7.22018	0.114663	8.67134	0.110699	7.32287	0.193865	7.22018	0.000809	1.5025	1.5025	up	0.00234397	1.40026	1.40026	up	1.40026	611	0.754528	1.07302	up	no	0.18657	1.15218	1.15218	up	0.531079	1.07377	1.07377	up
ILMN_2674367	Agrn	12.757	12.624	12.5366	13.1245	13.2594	13.5304	12.8215	12.8904	12.7455	14.1997	14.0827	13.6223	13.3793	13.326	13.5423	13.3048	0.206707	12.6392	0.110989	12.8191	0.072455	14.1412	0.0827273	13.4675	0.138276	12.8191	0.0013842	1.58615	1.58615	up	0.0066964	1.40019	1.40019	up	1.40019	612	0.458935	1.13281	up	no	5.24e-05	1.77556	1.77556	up	0.000192	1.5674	1.56739	up
ILMN_3012158	Rhox4b	6.74639	6.65256	6.83036	7.40123	6.96716	7.31662	6.49823	6.5969	6.85554	7.17562	6.98925	6.97945	6.79349	6.4396	6.73083	7.22834	0.230106	6.7431	0.0889499	6.65022	0.184523	7.08244	0.131781	6.73585	0.223942	6.7431	0.0165475	1.39981	1.39981	up	0.00458288	1.49289	1.49289	up	1.39981	613	0.801867	1.0665	down	no	0.972548	1.00504	0.994981	down	0.660864	1.06114	1.06114	up
ILMN_3101674	Ppp2r2b	6.51006	6.35559	6.62123	7.01025	7.15636	7.08682	6.52914	6.737	6.53238	6.8805	7.04442	6.84935	6.93723	7.0754	6.8952	7.08447	0.0730862	6.49563	0.133407	6.5995	0.119084	6.96246	0.115909	6.93929	0.0975732	6.5995	0.00132879	1.50404	1.50404	up	0.00280474	1.39956	1.39956	up	1.39956	614	0.762175	1.07466	up	no	0.00331257	1.36006	1.36006	up	0.0122733	1.26557	1.26557	up
ILMN_3159720	Rin2	8.83151	8.657	8.89581	9.17879	9.39894	9.26041	8.2665	8.03692	8.13888	9.75834	9.80963	9.64993	9.46602	9.72672	9.63751	9.27938	0.111295	8.79477	0.12357	8.14743	0.115029	9.78398	0.03627	9.62005	0.110002	8.79477	0.00708418	1.3992	1.3992	up	5.33e-07	2.19154	2.19154	up	1.3992	615	0.0016304	1.56628	down	yes	3.89e-05	1.77187	1.77187	up	2.3e-07	2.77524	2.77524	up
ILMN_2937542	Col18a1	8.50344	8.45373	8.58313	8.9069	8.84897	9.26283	8.5235	8.45457	8.59122	10.9898	10.4209	8.78291	9.57293	9.22759	9.41507	9.00623	0.2241	8.51343	0.0652743	8.5231	0.0683249	10.7053	0.402262	9.24963	0.341667	8.5231	0.0129404	1.40717	1.40717	up	0.00831719	1.39778	1.39778	up	1.39778	616	0.982676	1.00672	up	no	0.00315892	1.66578	1.66578	up	0.00288956	1.65466	1.65465	up
ILMN_2870295	Cldn1	6.89328	7.35	7.05989	7.83465	7.83765	8.06583	7.47839	7.35	7.46481	7.33281	7.59496	7.30155	7.21418	6.93349	6.93707	7.91271	0.132616	7.10105	0.231126	7.43106	0.0705347	7.46388	0.185371	7.09658	0.189635	7.43106	0.000396	1.75523	1.75523	up	0.00331867	1.39634	1.39634	up	1.39634	617	0.167797	1.25702	up	no	0.98457	1.00311	0.996902	down	0.0295791	1.26093	0.793065	down
ILMN_2687745	Pnpla2	8.85161	8.49866	8.71083	9.07769	9.3405	9.42123	8.77166	8.8946	8.73009	10.246	10.2472	9.6659	9.5985	9.64516	9.66007	9.27981	0.179632	8.68703	0.177673	8.79878	0.085546	10.2466	0.000856306	9.64241	0.0305456	8.79878	0.00446111	1.50814	1.50814	up	0.00572603	1.39573	1.39573	up	1.39573	618	0.748408	1.08054	up	no	1.21e-05	1.93908	1.93908	up	6.08e-06	1.79455	1.79455	up
ILMN_2636728	Slc26a9	6.55081	6.51042	6.58891	6.85364	7.15469	7.25127	6.43491	6.84445	6.54106	6.3629	6.59569	6.58158	6.25864	6.417	6.65916	7.08653	0.207392	6.55004	0.039249	6.60681	0.212539	6.4793	0.164609	6.4791	0.17831	6.60681	0.00559165	1.45044	1.45044	up	0.0178116	1.39448	1.39448	up	1.39448	619	0.897269	1.04013	up	no	0.642402	1.05041	0.952013	down	0.469485	1.09256	0.915284	down
ILMN_1229056	D6Wsu176e	10.6156	10.2663	10.6278	11.1365	10.9971	10.8358	10.6937	10.3886	10.452	11.8345	12.0981	11.7914	11.3734	12.0434	11.939	10.9898	0.150479	10.5032	0.205284	10.5114	0.161036	11.9663	0.186401	11.7868	0.294357	10.5114	0.0175835	1.40114	1.40114	up	0.00762402	1.39319	1.39319	up	1.39319	620	0.989049	1.00571	up	no	5.06e-05	2.43443	2.43443	up	2.84e-05	2.42062	2.42062	up
ILMN_2655510	Rps6ka2	9.23557	8.97076	8.77718	9.35428	9.28155	9.78282	8.86266	8.7276	8.98728	8.72252	8.47428	8.37997	8.5349	8.6557	8.53843	9.47288	0.270867	8.9945	0.230115	8.85918	0.129877	8.5984	0.175538	8.52725	0.113102	8.9945	0.0490645	1.39318	1.39318	up	0.00303019	1.53018	1.53018	up	1.39318	621	0.716476	1.09834	down	no	0.00770744	1.38248	0.72334	down	0.0176059	1.2587	0.794472	down
ILMN_3121578	Ddef2	7.92713	7.59438	7.75358	8.48271	8.44887	8.3914	8.17423	7.89327	7.82078	7.23871	7.04742	7.02853	6.99174	7.00297	6.95217	8.44099	0.0461623	7.75836	0.166424	7.96276	0.186688	7.14307	0.135263	6.99385	0.0317676	7.96276	0.000481	1.60506	1.60506	up	0.00555397	1.39304	1.39304	up	1.39304	622	0.495037	1.1522	up	no	5.83e-05	1.6988	0.588652	down	8.71e-06	1.95736	0.510893	down
ILMN_1213123	Adam23	6.38588	6.64113	6.64388	7.06189	6.98266	7.06014	6.65296	6.46426	6.45466	6.90542	6.53264	6.51463	6.50681	6.86532	6.62882	7.0349	0.0452459	6.55696	0.148172	6.52396	0.11182	6.71903	0.263592	6.6289	0.167192	6.55696	0.00697579	1.39275	1.39275	up	0.00148847	1.42498	1.42498	up	1.39275	623	0.942246	1.02314	down	no	0.6617	1.05112	1.05112	up	0.490407	1.07545	1.07545	up
ILMN_1218315	Zfp473	7.08066	7.157	7.26203	7.70084	7.70627	7.52496	7.24174	7.12603	7.05284	6.59122	6.73881	6.37736	6.65446	6.57318	6.47749	7.64402	0.103144	7.16656	0.0910601	7.14021	0.0952439	6.66501	0.104364	6.52062	0.119805	7.16656	0.00591613	1.39229	1.39229	up	0.0020642	1.41796	1.41796	up	1.39229	624	0.951348	1.01844	down	no	0.000218	1.56476	0.639077	down	0.000236	1.53643	0.650859	down
ILMN_2741231	Odz3	9.52949	9.46762	9.21779	9.77362	9.82961	10.0433	9.30223	9.29761	9.25356	9.49687	9.52092	8.90045	8.79345	8.53331	8.93487	9.88217	0.142318	9.40496	0.165025	9.28447	0.0268618	9.5089	0.0170066	8.79052	0.181739	9.40496	0.0134981	1.39205	1.39205	up	0.000463	1.51331	1.51331	up	1.39205	625	0.696681	1.08711	down	no	0.00154041	1.53097	0.653181	down	0.00256087	1.40829	0.71008	down
ILMN_1242566	Dsg2	6.98851	7.49092	7.08328	7.69488	7.4689	7.82842	6.91177	6.88692	6.92389	7.31167	7.08173	7.00336	6.94703	6.81	6.89189	7.66407	0.181731	7.18757	0.266952	6.90753	0.0188436	7.1967	0.162595	6.91307	0.0824169	7.18757	0.0379941	1.39136	1.39136	up	7.16e-05	1.68943	1.68943	up	1.39136	626	0.300208	1.21423	down	no	0.098184	1.20957	0.826738	down	0.968788	1.00385	1.00385	up
ILMN_2637122	Pkp2	7.9531	7.7529	7.65598	8.39367	8.15559	8.24138	7.63296	7.46963	7.37888	7.25788	7.50144	7.31634	7.69627	6.94564	7.53368	8.26355	0.120581	7.78733	0.151522	7.49382	0.128758	7.37966	0.172224	7.37298	0.324637	7.78733	0.010605	1.39109	1.3911	up	5.44e-05	1.70494	1.70494	up	1.3911	627	0.196795	1.22561	down	no	0.0610857	1.33269	0.750361	down	0.593834	1.08737	0.919651	down
ILMN_1214126	Hes6	8.44773	9.17879	8.09903	9.20217	9.19326	9.40499	8.59175	9.21364	8.56946	7.49873	7.88532	8.86037	9.79858	8.96357	8.93024	9.2668	0.119753	8.57518	0.551044	8.79162	0.365651	7.69202	0.273359	9.13819	0.442355	8.79162	0.0385584	1.6151	1.6151	up	0.0447121	1.3901	1.3901	up	1.3901	628	0.766746	1.16186	up	no	0.120507	1.47734	1.47734	up	0.263684	1.27153	1.27153	up
ILMN_2672767	Actn4	9.66202	9.58691	9.36515	9.79858	9.96798	10.2695	9.35897	9.29381	9.13104	10.5746	10.6815	9.9026	10.1816	9.09902	10.3427	10.012	0.238551	9.53803	0.154357	9.26127	0.117398	10.6281	0.075594	9.88147	0.552405	9.53803	0.0274836	1.38896	1.38896	up	0.000292	1.68268	1.68268	up	1.38896	629	0.228472	1.21147	down	no	0.29661	1.26879	1.26879	up	0.057017	1.53709	1.53709	up
ILMN_2758562	AW049765	7.10981	6.90921	7.24308	7.78903	7.68543	7.69767	7.36842	7.11192	7.27457	7.44618	7.67624	7.02789	6.78216	7.1649	7.11263	7.72405	0.0566108	7.08737	0.168065	7.25163	0.129779	7.56121	0.162676	7.02189	0.169501	7.25163	0.000925	1.55475	1.55475	up	0.00355255	1.38743	1.38743	up	1.38743	630	0.582191	1.1206	up	no	0.702765	1.04643	0.955632	down	0.125085	1.17262	0.852789	down
ILMN_3142257	Mtus1	7.80356	7.85542	7.60874	8.15959	8.1678	8.35617	7.85667	7.69893	7.62753	9.99097	10.1809	10.0516	10.0875	9.97827	9.80191	8.22785	0.111203	7.75591	0.130065	7.72771	0.117252	10.0859	0.134306	9.97982	0.127008	7.75591	0.00891686	1.38698	1.38698	up	0.00275498	1.41436	1.41436	up	1.38698	631	0.950746	1.01974	down	no	2.45e-08	4.67157	4.67157	up	1.05e-08	4.76378	4.76378	up
ILMN_2898637	Wwc1	7.07433	7.05407	7.05519	7.60308	7.74071	7.91043	7.22171	7.38858	7.22954	9.14618	9.06407	9.76963	10.964	9.2496	10.0338	7.75141	0.153953	7.0612	0.0113851	7.27994	0.0941627	9.10512	0.0580641	10.0043	0.718014	7.27994	0.000344	1.61352	1.61352	up	0.00542201	1.38652	1.38652	up	1.38652	632	0.296577	1.16372	up	no	1.22e-05	7.69049	7.69049	up	1.66e-05	6.60853	6.60854	up
ILMN_3115490	Rtn1	9.68538	10.1932	9.82706	11.6093	11.4107	11.6328	10.7876	11.3299	11.1225	11.9403	12.2872	11.3734	11.4867	11.2274	11.4255	11.5509	0.122001	9.90187	0.262024	11.08	0.27365	12.1138	0.24526	11.3782	0.110707	11.08	5.57e-07	3.13628	3.13628	up	0.0205972	1.38601	1.38601	up	1.38601	633	0.000182	2.26281	up	yes	2.63e-06	2.78246	2.78246	up	0.0814899	1.22965	1.22965	up
ILMN_2607331	Cldn9	7.66006	7.41062	7.4929	7.96453	8.08198	7.92886	7.7031	7.28188	7.50038	10.0567	10.3769	9.68192	10.1056	9.42473	9.67233	7.99179	0.0801165	7.52119	0.127101	7.49512	0.21066	10.2168	0.226418	9.72116	0.282622	7.52119	0.00738712	1.38568	1.38568	up	0.00612034	1.41095	1.41095	up	1.38568	634	0.961257	1.01823	down	no	3.82e-07	4.59467	4.59467	up	3.63e-07	4.67845	4.67845	up
ILMN_1249224	Tpd52l1	8.04461	8.08295	7.82253	8.54538	8.46756	8.34782	7.89116	7.52339	7.73095	7.97516	8.2698	7.70052	7.77171	7.3952	7.50697	8.45359	0.0995209	7.98336	0.140598	7.71517	0.18439	8.12248	0.208335	7.5936	0.173229	7.98336	0.00925413	1.38532	1.38532	up	0.00014	1.66835	1.66835	up	1.38532	635	0.289735	1.2043	down	no	0.0175169	1.31018	0.763254	down	0.469336	1.08792	0.919189	down
ILMN_2879195	BC057371	7.33043	7.46773	7.35123	7.69986	7.92535	7.93305	7.23871	7.3536	7.26132	8.95532	8.91054	9.18759	9.25489	9.26957	8.98982	7.85275	0.132467	7.38313	0.074003	7.28454	0.0608615	8.93293	0.0316678	9.17547	0.128809	7.38313	0.00761996	1.38475	1.38475	up	0.00076	1.48268	1.48268	up	1.38475	636	0.744606	1.07072	down	no	7.99e-08	3.46377	3.46377	up	2.72e-08	3.70874	3.70873	up
ILMN_1219136	Vamp8	7.44094	7.16177	7.3897	7.96607	7.71981	7.71366	6.98198	6.98548	6.94598	8.5736	8.47204	7.8265	7.93397	7.69865	7.83084	7.79985	0.143983	7.3308	0.148612	6.97115	0.021867	8.52282	0.0718116	7.82249	0.096351	7.3308	0.0134605	1.3842	1.3842	up	1.6e-05	1.77608	1.77608	up	1.3842	637	0.0672318	1.28312	down	no	0.00196526	1.40609	1.40609	up	8.03e-06	1.80418	1.80418	up
ILMN_1231492	Itga6	7.7264	7.77796	7.07989	8.14516	7.7599	8.08584	7.46457	6.95189	7.26722	8.67792	8.70094	8.21824	7.95545	8.31786	8.3547	7.99697	0.207437	7.52808	0.389001	7.22789	0.258592	8.68943	0.0162815	8.21156	0.180211	7.52808	0.0982196	1.38404	1.38404	up	0.000665	1.70418	1.70418	up	1.38404	638	0.476818	1.23131	down	no	0.00647388	1.60601	1.60601	up	9.72e-05	1.97749	1.97749	up
ILMN_1256359	Smox	6.84082	6.72481	6.69066	7.12989	7.48697	7.37735	6.79968	7.01474	6.77769	8.16149	8.19782	7.66006	8.04192	7.78393	7.72953	7.33141	0.182918	6.75209	0.0787136	6.86404	0.130979	8.17966	0.0256899	7.80386	0.166605	6.86404	0.00270328	1.49414	1.49414	up	0.00952245	1.38258	1.38258	up	1.38258	639	0.722213	1.08068	up	no	1.06e-05	2.07306	2.07306	up	2.72e-05	1.91829	1.91829	up
ILMN_2739250	2700029E10Rik	8.43454	8.239	8.47471	9.14077	9.35259	9.06726	8.81977	8.91292	8.42677	7.68079	7.7696	7.39786	7.33973	7.45097	7.25101	9.18688	0.148147	8.38275	0.126102	8.71982	0.258031	7.7252	0.0627953	7.35989	0.0856318	8.71982	0.000149	1.74609	1.74609	up	0.0211955	1.38228	1.38228	up	1.38228	640	0.201203	1.26319	up	no	5.33e-06	2.03194	0.49214	down	2.55e-06	2.56672	0.389602	down
ILMN_2728985	Fbln1	7.99127	8.00152	7.7513	8.17693	8.34419	8.62345	7.91754	8.11147	7.66088	6.5412	6.45804	6.40851	6.53381	6.67757	6.39354	8.38152	0.225591	7.91469	0.141598	7.89663	0.226018	6.49962	0.0588026	6.50336	0.132075	7.91469	0.0252505	1.38207	1.38207	up	0.0209858	1.39948	1.39948	up	1.38207	641	0.974263	1.0126	down	no	9.82e-07	2.65983	0.375964	down	2.05e-06	2.62673	0.380701	down
ILMN_2647225	D11Ertd636e	6.99842	6.81989	6.96696	7.37664	7.5167	7.28935	6.8774	6.90221	6.85312	7.26055	7.23561	7.04891	6.75155	6.98289	6.79888	7.39423	0.114689	6.92842	0.0953006	6.87758	0.024544	7.24808	0.0176331	6.89556	0.14286	6.92842	0.00784964	1.38109	1.38109	up	0.00130898	1.43063	1.43063	up	1.38109	642	0.8908	1.03587	down	no	0.832362	1.02304	0.977479	down	0.908819	1.01254	1.01254	up
ILMN_2878501	Nedd4l	9.17638	8.92542	9.12412	9.60149	9.66345	9.8626	9.14452	9.32048	9.26586	10.8346	10.8536	10.233	10.6684	10.5558	10.5334	9.70918	0.136427	9.07531	0.132407	9.24362	0.0900634	10.8441	0.013423	10.4977	0.186059	9.24362	0.00114681	1.55173	1.55173	up	0.00498647	1.38085	1.38085	up	1.38085	643	0.52281	1.12374	up	no	2.08e-06	2.68026	2.68026	up	2.76e-06	2.38511	2.38511	up
ILMN_2955047	Dsg2	6.89684	6.8158	6.64018	7.15783	7.28534	7.30569	6.58326	6.75597	6.59662	6.86024	6.79973	6.55271	6.57357	6.63085	6.74715	7.24962	0.080139	6.78427	0.131197	6.64528	0.0960898	6.82999	0.0427821	6.62607	0.0872161	6.78427	0.00827704	1.38065	1.38065	up	0.000327	1.52028	1.52028	up	1.38065	644	0.629734	1.10113	down	no	0.218946	1.1159	0.89614	down	0.894731	1.01341	0.986771	down
ILMN_2673599	Actn4	10.499	10.28	9.94481	10.4842	10.6143	11.0185	10.12	10.0623	10.0111	11.7232	11.6964	10.4534	11.1926	10.1208	11.2913	10.7057	0.27863	10.2413	0.279106	10.0645	0.0544423	11.7098	0.0189208	10.7645	0.569216	10.2413	0.075438	1.37974	1.37974	up	0.00167903	1.55961	1.55962	up	1.37974	645	0.609087	1.13037	down	no	0.138176	1.43719	1.43719	up	0.0367839	1.62456	1.62456	up
ILMN_1246558	BC022765	6.54569	6.51221	6.65186	7.00336	7.0612	7.03838	6.45838	6.56253	6.58658	10.1666	10.1909	10.4361	10.9555	10.6413	10.8635	7.03431	0.0291325	6.56992	0.0729066	6.53583	0.0681459	10.1787	0.0171961	10.7241	0.232944	6.56992	0.00453569	1.37974	1.37974	up	0.00125761	1.41273	1.41273	up	1.37974	646	0.933224	1.02391	down	no	1.14e-09	17.8043	17.8043	up	5.08e-10	18.23	18.23	up
ILMN_2811918	Zfp473	7.44502	7.52979	7.41095	7.82919	7.96005	7.98909	7.35015	7.27705	7.31613	6.78855	6.61058	6.54206	6.83877	6.74914	6.75627	7.92611	0.0851796	7.46192	0.0611942	7.31444	0.0365796	6.69957	0.12584	6.72156	0.126393	7.46192	0.00549153	1.37954	1.37954	up	0.000206	1.52802	1.52802	up	1.37954	647	0.540134	1.10763	down	no	6.98e-05	1.6706	0.598589	down	0.000258	1.50826	0.663015	down
ILMN_1256171	BC026370	10.1208	9.6471	9.69529	10.2609	10.1036	10.4908	10.0075	9.92633	9.28608	10.8447	10.8792	11.4428	11.6306	11.0717	11.4744	10.2851	0.194764	9.82105	0.26067	9.73998	0.395184	10.8619	0.024439	11.4049	0.236799	9.82105	0.0443447	1.3794	1.3794	up	0.0338539	1.45913	1.45913	up	1.3794	648	0.905718	1.0578	down	no	6.78e-06	2.99764	2.99764	up	1.31e-05	3.1709	3.1709	up
ILMN_2655144	2400010G15Rik	8.73729	8.5659	8.65085	8.90586	9.21086	9.30398	8.76188	8.60009	8.66681	9.64296	9.80609	9.34383	9.38383	9.18229	9.26108	9.14023	0.208246	8.65135	0.0857006	8.67626	0.0813084	9.72452	0.115347	9.29276	0.0896439	8.67626	0.0125148	1.40336	1.40336	up	0.00984978	1.37934	1.37934	up	1.37934	649	0.953827	1.01742	up	no	0.00014	1.55985	1.55985	up	0.000136	1.53315	1.53315	up
ILMN_1239557	Ugt8	6.88474	6.90963	6.92277	7.28769	7.83943	7.48649	7.12989	7.09639	6.99636	8.42046	8.1007	9.45466	9.6388	9.154	9.86533	7.53787	0.279434	6.90571	0.019315	7.07422	0.0694723	8.26058	0.22611	9.5282	0.300734	7.07422	0.00389475	1.54988	1.54988	up	0.0201218	1.37903	1.37903	up	1.37903	650	0.460132	1.12389	up	no	9.75e-08	6.1581	6.1581	up	1.03e-07	5.47926	5.47926	up
ILMN_1233146	Rasgrf1	6.67466	6.46192	6.68362	7.1024	7.06447	7.03918	6.37819	6.58313	6.31668	10.3038	10.0153	7.25388	9.49387	9.30056	7.91858	7.06868	0.031817	6.60673	0.125492	6.426	0.139513	10.1596	0.20398	8.49172	1.08309	6.60673	0.00698002	1.3774	1.3774	up	0.000219	1.56123	1.56123	up	1.3774	651	0.506461	1.13346	down	no	0.00549675	3.6935	3.6935	up	0.00262107	4.18643	4.18643	up
ILMN_2948143	Slc7a11	6.89533	6.86321	6.82142	7.32337	7.20071	7.44109	6.77956	6.77107	6.87866	6.82497	6.78429	7.80636	7.56677	7.7988	7.93122	7.32172	0.120196	6.85999	0.0370597	6.80976	0.0598158	6.80463	0.028764	7.77579	0.152	6.85999	0.00676594	1.3772	1.3772	up	0.00168491	1.42599	1.42599	up	1.3772	652	0.88932	1.03543	down	no	1.93e-05	1.88662	1.88662	up	9.71e-06	1.95345	1.95346	up
ILMN_2678336	Ctf1	8.16647	8.11796	8.10972	8.49224	8.68562	8.60117	7.67773	7.60118	7.6818	10.0002	10.253	9.93822	9.85183	9.82541	9.92686	8.59301	0.0969469	8.13138	0.0306671	7.65357	0.0454143	10.1266	0.178739	9.88558	0.0554804	8.13138	0.00556902	1.37709	1.37709	up	2.33e-06	1.91778	1.91778	up	1.37709	653	0.00634609	1.39263	down	yes	2.5e-08	3.37338	3.37338	up	2.45e-09	4.69787	4.69787	up
ILMN_2604676	B230317C12Rik	7.77653	8.53745	7.90252	8.42766	8.48819	8.68326	8.02378	7.97749	8.03717	8.96499	8.81828	8.7838	8.96006	8.43874	8.84683	8.53304	0.133571	8.07217	0.407844	8.01281	0.0313146	8.89164	0.103741	8.75736	0.22458	8.07217	0.0978014	1.37637	1.37637	up	0.00150931	1.43418	1.43418	up	1.37637	654	0.927556	1.042	down	no	0.00986594	1.60792	1.60792	up	0.000306	1.67545	1.67545	up
ILMN_3153753	Cacnb3	8.7519	8.29199	8.52243	8.99556	9.03778	9.16331	8.58934	8.70139	8.52444	10.6593	10.1702	9.5026	10.1433	9.81712	9.84569	9.06555	0.0872549	8.52211	0.229956	8.60506	0.0895166	10.4148	0.345803	9.82718	0.261867	8.60506	0.00765902	1.45745	1.45745	up	0.0037174	1.37601	1.37601	up	1.37601	655	0.842521	1.05918	up	no	3.32e-05	2.47095	2.47095	up	1.52e-05	2.33289	2.33289	up
ILMN_1253347	4921507P07Rik	6.96778	6.89094	6.75216	7.19565	7.49456	7.30206	6.72892	6.66299	6.88086	7.66006	7.61533	6.92422	7.33835	7.30681	7.24468	7.33076	0.151507	6.87029	0.109285	6.75759	0.11173	7.63769	0.0316307	7.20351	0.190222	6.87029	0.0124203	1.37598	1.37598	up	0.00120221	1.48779	1.48779	up	1.37598	656	0.721904	1.08125	down	no	0.0377973	1.25982	1.25982	up	0.00772228	1.36219	1.36219	up
ILMN_3162476	Sec61a1	10.098	9.76175	9.77245	10.2779	10.2824	10.4525	9.91371	9.91319	9.7423	11.5307	11.6539	10.5602	10.4997	10.5834	10.5168	10.3376	0.099552	9.87741	0.191132	9.8564	0.0988092	11.5923	0.0871491	10.54	0.0385529	9.87741	0.0167026	1.37573	1.37573	up	0.0030007	1.39591	1.39591	up	1.37573	657	0.966727	1.01467	down	no	0.000263	1.58293	1.58293	up	4.1e-05	1.60615	1.60615	up
ILMN_1255513	Cdr2	10.3604	10.554	10.5546	11.265	11.2973	11.2162	10.8961	10.8452	10.6578	10.2039	10.0788	10.3201	10.7956	10.8206	10.8358	11.2595	0.0408265	10.4897	0.111934	10.7997	0.125499	10.1413	0.0884548	10.6931	0.249166	10.7997	8.17e-05	1.70512	1.70512	up	0.00401465	1.37538	1.37538	up	1.37538	658	0.140447	1.23975	up	no	0.256088	1.15141	1.15141	up	0.575939	1.07672	0.928746	down
ILMN_2773817	Edg4	7.14098	6.72055	7.06585	7.61849	7.27441	7.60032	7.07286	6.93715	7.10486	7.3478	6.98585	6.96327	6.90012	6.8684	6.67931	7.49774	0.193623	6.97579	0.224216	7.03829	0.0890386	7.16683	0.255934	6.85278	0.122181	7.03829	0.01762	1.43589	1.43589	up	0.00943489	1.37502	1.37502	up	1.37502	659	0.890397	1.04427	up	no	0.450714	1.08901	0.918267	down	0.149706	1.13722	0.879336	down
ILMN_3136542	Gcdh	8.88527	9.01467	9.03617	9.40102	9.5123	9.39936	8.80646	8.52391	8.68977	9.4753	9.80654	10.0293	10.0567	10.1939	9.98703	9.43756	0.0647326	8.97871	0.0816283	8.67338	0.141984	9.64092	0.234221	10.0667	0.0894874	8.97871	0.00591613	1.37445	1.37445	up	4.41e-05	1.6984	1.6984	up	1.37445	660	0.145316	1.2357	down	no	2.13e-06	2.12583	2.12583	up	3.72e-07	2.62687	2.62687	up
ILMN_2972459	Diap1	7.61778	7.41595	7.52648	8.00022	7.92352	8.05634	7.60151	7.62784	7.37562	7.30642	7.19902	6.98851	7.29703	6.67592	7.13147	7.99336	0.0666763	7.52007	0.101065	7.53499	0.138643	7.25272	0.0759433	7.02323	0.263635	7.53499	0.00545411	1.38827	1.38827	up	0.00508776	1.37399	1.37399	up	1.37399	661	0.97485	1.01039	up	no	0.0122921	1.41112	0.708658	down	0.010659	1.42579	0.701367	down
ILMN_2761247	Cad	9.39061	8.87991	9.06163	9.4558	9.49515	9.7531	9.2496	9.13731	8.92408	8.27035	8.39605	8.27082	8.04564	8.44138	8.04025	9.56802	0.161488	9.11072	0.258867	9.10366	0.16535	8.3332	0.0888826	8.19952	0.193754	9.11072	0.0402429	1.37297	1.37297	up	0.0106323	1.3797	1.3797	up	1.37297	662	0.990683	1.0049	down	no	0.000274	1.8806	0.531745	down	8.33e-05	1.87143	0.534351	down
ILMN_2764047	Hmgcll1	6.49815	6.67238	7.06164	7.44502	7.22905	7.00235	6.6142	6.9192	6.7739	7.2265	7.16547	6.67552	7.34278	7.1795	7.0557	7.22547	0.221354	6.74406	0.288501	6.7691	0.152559	7.19599	0.0431536	7.06337	0.284047	6.7691	0.0508038	1.39611	1.39611	up	0.0182411	1.37209	1.37209	up	1.37209	663	0.967334	1.01751	up	no	0.161072	1.24774	1.24774	up	0.136337	1.22627	1.22627	up
ILMN_2819294	Umod	6.46474	6.65634	6.61133	7.09342	6.93789	7.06959	6.52011	6.67448	6.52484	6.44496	6.59444	6.62295	6.39421	6.61562	6.53475	7.03363	0.0837678	6.57747	0.100187	6.57314	0.0877904	6.5197	0.1057	6.54188	0.10625	6.57747	0.00767026	1.37189	1.37189	up	0.00358981	1.37601	1.37601	up	1.37189	664	0.991949	1.003	down	no	0.802817	1.02497	0.975635	down	0.828555	1.02191	0.978564	down
ILMN_2945348	Glrx	10.4916	10.3442	10.3543	11.0758	10.7775	10.7042	10.1578	10.1488	10.2874	10.9028	10.6867	9.95222	10.0939	10.1212	10.2358	10.8525	0.196809	10.3967	0.0823661	10.198	0.0775583	10.7947	0.152848	10.1008	0.116575	10.3967	0.0173433	1.37156	1.37156	up	0.000485	1.57407	1.57407	up	1.37156	665	0.376135	1.14765	down	no	0.0265988	1.22767	0.814552	down	0.455483	1.06972	0.934822	down
ILMN_2987826	Cdcp1	6.77523	6.79854	6.67804	7.36155	7.2182	7.34654	6.84693	6.73095	6.98321	7.34891	6.97922	6.77961	6.84418	6.7607	6.8477	7.30876	0.0787882	6.7506	0.0639133	6.8537	0.126263	7.16406	0.261411	6.80805	0.0444518	6.8537	0.00123613	1.47239	1.47239	up	0.00511564	1.37084	1.37084	up	1.37084	666	0.74821	1.07407	up	no	0.623374	1.04062	1.04062	up	0.731	1.03215	0.968854	down
ILMN_1248822	Dab1	6.85104	6.72833	6.72998	7.43406	7.08763	7.28211	6.88493	6.69732	6.8593	6.62439	7.06796	6.97591	6.96964	7.00694	6.76078	7.26793	0.173649	6.76979	0.0703768	6.81385	0.101732	6.84617	0.313651	6.92832	0.112874	6.81385	0.00726634	1.4124	1.4124	up	0.00897033	1.36991	1.36991	up	1.36991	667	0.911404	1.03101	up	no	0.205334	1.11615	1.11615	up	0.381429	1.08258	1.08258	up
ILMN_2632839	1300007L22Rik	7.04727	7.04878	6.95514	7.42543	7.41745	7.57798	6.99697	7.01782	7.04891	11.4699	12.0069	10.9499	10.4216	10.7556	10.5898	7.47362	0.0904681	7.01706	0.0536327	7.02123	0.0261394	11.7384	0.37973	10.6792	0.226176	7.02123	0.0061917	1.37226	1.37226	up	0.00329506	1.3683	1.3683	up	1.3683	668	0.991544	1.0029	up	no	2.3e-09	12.6597	12.6597	up	1.11e-09	12.6232	12.6232	up
ILMN_1218651	Dnmbp	7.12134	7.2065	7.07845	7.4836	7.59904	7.68011	7.00157	7.16753	7.15103	7.72115	7.89178	7.15603	7.42677	6.87806	7.33052	7.58758	0.0987581	7.13543	0.0651769	7.10671	0.0914279	7.80646	0.12065	7.19784	0.240847	7.13543	0.00734331	1.36808	1.36808	up	0.00284872	1.39559	1.39559	up	1.36808	669	0.944449	1.02011	down	no	0.737547	1.04421	1.04421	up	0.621349	1.06521	1.06521	up
ILMN_2727663	Tgfbi	7.321	7.4428	7.39475	7.88993	8.19626	8.03795	7.51223	7.42981	7.82968	7.37047	6.88518	6.59237	6.94479	7.34943	6.85269	8.04138	0.153198	7.38618	0.061354	7.59058	0.211131	7.12782	0.343152	6.93482	0.314123	7.59058	0.000622	1.57483	1.57483	up	0.0181486	1.3668	1.3668	up	1.3668	670	0.460567	1.1522	up	no	0.0324611	1.36733	0.731351	down	0.00651635	1.57544	0.634742	down
ILMN_1237375	Scd1	10.5665	9.80609	10.0137	10.7593	10.4863	10.493	10.3272	9.77155	10.0002	9.75622	9.54254	9.11739	8.21388	9.19178	9.27673	10.5795	0.1557	10.1288	0.393047	10.033	0.279289	9.64938	0.151093	8.94994	0.495012	10.1288	0.102653	1.36677	1.36677	up	0.00938608	1.46058	1.46058	up	1.36677	671	0.886879	1.06864	down	no	0.00280012	2.26392	0.441711	down	0.0025455	2.11852	0.472029	down
ILMN_2623280	Osmr	6.89307	7.08989	6.81048	7.49595	7.16414	7.57736	6.8854	7.0377	6.96402	6.87893	7.03266	6.65292	6.83707	6.9159	6.90567	7.41249	0.218892	6.93115	0.143543	6.96237	0.0761651	6.95579	0.108705	6.82789	0.121785	6.96237	0.0202297	1.39604	1.39604	up	0.0134028	1.36615	1.36615	up	1.36615	672	0.943005	1.02188	up	no	0.470491	1.07419	0.93093	down	0.294372	1.0977	0.910998	down
ILMN_2441635	Tomm34	7.66281	7.94753	7.87284	8.25205	8.46572	8.78457	8.18461	8.05395	7.91452	8.68359	8.78734	9.00655	9.79814	8.86446	9.36123	8.50078	0.267987	7.82773	0.147624	8.05103	0.135071	8.73546	0.0733687	9.2576	0.416537	8.05103	0.00336097	1.59445	1.59445	up	0.0277145	1.36581	1.36581	up	1.36581	673	0.379606	1.1674	up	no	0.000102	2.69422	2.69422	up	0.000273	2.30788	2.30788	up
ILMN_2725188	Atp10a	7.09897	6.9439	7.42919	7.59692	7.65088	7.5723	7.22984	6.91706	7.08032	6.82683	6.91893	6.74323	6.66143	6.68802	6.79417	7.6067	0.0401931	7.15735	0.247855	7.07574	0.156443	6.87288	0.0651253	6.72171	0.0591121	7.15735	0.0271374	1.36542	1.36542	up	0.00166772	1.44489	1.44489	up	1.36542	674	0.862405	1.0582	down	no	0.010111	1.35251	0.739365	down	0.0101858	1.27812	0.782397	down
ILMN_3163539	D11Bwg0280e	9.25489	8.71665	8.83209	9.54552	9.73774	10.0321	9.35082	9.52837	9.08812	10.0918	10.3619	10.9487	11.0781	10.9453	11.1249	9.77177	0.24505	8.93454	0.28337	9.32244	0.22149	10.2268	0.190989	11.0243	0.0912046	9.32244	0.0014513	1.78662	1.78661	up	0.037485	1.36541	1.36541	up	1.36541	675	0.191016	1.30848	up	no	2.08e-07	4.25663	4.25663	up	2.44e-07	3.25311	3.25311	up
ILMN_1227845	BC018465	6.65883	6.4831	6.52146	7.15295	6.75317	7.10322	6.57056	6.46881	6.52762	7.45403	7.25804	6.98909	6.80387	6.8233	6.97256	7.00311	0.217885	6.55446	0.0923957	6.52233	0.0510856	7.35604	0.138587	6.8972	0.0971161	6.55446	0.0239341	1.36476	1.36476	up	0.00763938	1.3955	1.3955	up	1.36476	676	0.937704	1.02252	down	no	0.0108617	1.26816	1.26816	up	0.00434202	1.29672	1.29672	up
ILMN_2686975	9130404D14Rik	10.6578	10.4923	10.4717	10.7676	11.0599	11.1389	10.1826	10.1769	10.3119	11.5794	11.5019	10.6851	10.5078	10.9871	10.8241	10.9888	0.195621	10.5406	0.102043	10.2238	0.0763704	11.5406	0.054805	10.751	0.203777	10.5406	0.020541	1.36437	1.36437	up	9.79e-05	1.6994	1.6994	up	1.36437	677	0.102621	1.24556	down	no	0.1872	1.15705	1.15705	up	0.0028074	1.44118	1.44118	up
ILMN_2857684	Ildr1	6.61353	6.76461	6.57094	7.27411	7.12014	7.13267	6.68996	6.82424	6.66861	9.86398	9.93302	9.97587	10.2055	9.56457	9.719	7.17564	0.0855095	6.64969	0.101774	6.72761	0.0843691	9.8985	0.0488236	9.86623	0.282718	6.72761	0.0027233	1.43988	1.43988	up	0.00442301	1.36418	1.36418	up	1.36418	678	0.818932	1.05549	up	no	1.87e-08	9.29555	9.29555	up	1.12e-08	8.80685	8.80685	up
ILMN_2472451	Traf4	10.0743	9.90503	9.89854	10.473	10.2834	10.4652	9.83721	9.98894	9.89951	8.75957	8.95532	7.90413	8.47258	8.68809	8.42238	10.4072	0.107294	9.95928	0.0996471	9.90855	0.0762694	8.85744	0.13842	8.37179	0.3324	9.95928	0.0100547	1.36409	1.36409	up	0.00205872	1.41291	1.41291	up	1.36409	679	0.894708	1.03579	down	no	1.02e-05	3.00526	0.33275	down	8.48e-06	2.90142	0.344658	down
ILMN_2701723	C130060K24Rik	7.54926	7.20013	7.08862	7.99939	7.30592	7.8748	7.47073	7.06745	7.22594	7.626	7.69597	7.23407	6.94836	7.4674	7.13107	7.7267	0.369695	7.27934	0.240316	7.2547	0.203173	7.66098	0.0494777	7.19523	0.216526	7.27934	0.11844	1.36355	1.36355	up	0.0620135	1.38703	1.38703	up	1.36355	680	0.96689	1.01722	down	no	0.682098	1.06003	0.943366	down	0.770619	1.04209	0.959611	down
ILMN_2746783	Fa2h	6.83899	6.86308	7.04403	7.31046	7.34976	7.42523	6.6845	6.74	6.73922	7.34	7.32694	7.13028	7.01701	7.80729	6.80016	7.36182	0.0583235	6.91537	0.112078	6.72124	0.0318189	7.33347	0.00923962	7.18868	0.434554	6.91537	0.00860093	1.36268	1.36268	up	0.000104	1.55895	1.55895	up	1.36268	681	0.395535	1.14403	down	no	0.304284	1.20858	1.20858	up	0.0723489	1.38266	1.38266	up
ILMN_1253538	Ttll1	7.56643	7.30668	7.69767	7.99863	8.15783	8.239	7.63255	7.62981	7.79403	8.34119	8.09551	7.98257	7.85077	8.19892	7.93081	8.13182	0.122276	7.52359	0.198986	7.68546	0.0940284	8.21835	0.173719	7.99077	0.148986	7.68546	0.00284403	1.52439	1.52439	up	0.00622586	1.36259	1.36259	up	1.36259	682	0.598673	1.11874	up	no	0.00784686	1.3824	1.3824	up	0.0310896	1.23568	1.23568	up
ILMN_2665545	Rin3	8.32291	8.24784	8.07844	8.62898	8.48079	8.87803	7.94269	7.66244	7.9054	7.33454	7.54769	8.25477	7.65736	8.42161	8.23966	8.6626	0.200743	8.21639	0.125234	7.83685	0.152185	7.44112	0.150722	8.14335	0.334319	8.21639	0.0246961	1.36245	1.36245	up	8.84e-05	1.77246	1.77246	up	1.36245	683	0.0727226	1.30093	down	no	0.760995	1.05194	0.950629	down	0.162887	1.23671	1.23671	up
ILMN_2998313	Cadps2	7.99838	8.01432	8.17549	8.43697	8.70422	8.47386	7.99838	8.15367	8.1275	12.5122	12.6459	11.9509	12.6036	12.2806	12.2416	8.53835	0.144828	8.06273	0.0979772	8.09318	0.083141	12.5791	0.0945324	12.2692	0.267106	8.09318	0.00879385	1.39052	1.39052	up	0.00721537	1.36147	1.36147	up	1.36147	684	0.942228	1.02133	up	no	2.05e-09	18.4613	18.4613	up	1.05e-09	18.0757	18.0757	up
ILMN_1237868	Cd24a	8.43911	8.37374	8.26447	9.10851	9.01956	9.01042	8.44507	8.46191	8.89782	8.59752	8.53411	7.31981	7.61319	7.44699	7.47694	9.04616	0.0541838	8.3591	0.0882348	8.6016	0.256673	8.56581	0.0448405	7.46423	0.120425	8.6016	0.000202	1.61	1.61	up	0.02013	1.36091	1.36091	up	1.36091	685	0.405334	1.18303	up	no	1.72e-05	1.85944	0.537795	down	1.47e-05	2.19979	0.454589	down
ILMN_2644664	2700084L06Rik	8.99235	8.80608	8.69244	9.23454	9.30856	9.27942	8.70069	8.73554	8.61857	11.3256	11.3617	10.2502	10.582	10.3777	10.4066	9.27417	0.0372883	8.83029	0.151414	8.68493	0.0600554	11.3437	0.0255343	10.4041	0.136667	8.83029	0.0116961	1.36026	1.36026	up	0.000249	1.50445	1.50445	up	1.36026	686	0.60823	1.106	down	no	5.07e-07	2.97699	2.97699	up	6.61e-08	3.29256	3.29256	up
ILMN_3162854	Inadl	6.88272	6.89943	6.91338	7.32955	7.60708	7.09007	6.86108	6.80801	6.80223	6.89965	6.89242	6.50051	6.7106	6.98403	6.81915	7.34223	0.258735	6.89851	0.0153491	6.82377	0.0324402	6.89604	0.00511592	6.75357	0.202731	6.89851	0.031453	1.36011	1.36011	up	0.00676233	1.43243	1.43243	up	1.36011	687	0.808748	1.05317	down	no	0.34689	1.10568	0.904417	down	0.671695	1.04986	0.952505	down
ILMN_3133352	Ung	11.002	10.9919	10.7925	11.4849	11.3753	11.2541	10.8372	10.7169	10.7229	8.1568	8.44507	7.80556	7.44741	8.0906	7.60643	11.3714	0.115435	10.9288	0.118142	10.759	0.0678052	8.30093	0.203834	7.7375	0.277274	10.9288	0.0129599	1.35906	1.35906	up	0.000318	1.52882	1.52882	up	1.35906	688	0.500383	1.12491	down	no	1.92e-08	9.1345	0.109475	down	1.33e-08	8.1202	0.12315	down
ILMN_1242767	Dok1	7.10332	7.37497	7.24891	7.77171	7.69194	7.59087	7.4929	7.0287	7.12785	6.84863	6.72016	6.55265	7.07463	6.53935	6.68292	7.68484	0.0906296	7.2424	0.13594	7.21648	0.244464	6.78439	0.0908417	6.71239	0.250032	7.2424	0.0128048	1.3589	1.3589	up	0.0140548	1.38353	1.38353	up	1.3589	689	0.963399	1.01813	down	no	0.00826086	1.44394	0.692548	down	0.0176242	1.41823	0.705103	down
ILMN_2721337	G6pdx	7.99863	7.90908	7.82683	8.4963	8.38655	8.49224	8.08553	7.94116	8.02287	9.36242	9.7644	9.4083	8.96026	8.94797	9.39378	8.45837	0.0622234	7.91151	0.0859283	8.01652	0.0723923	9.56341	0.284241	9.17758	0.258147	8.01652	0.00151807	1.4609	1.46089	up	0.00402995	1.35834	1.35834	up	1.35834	690	0.727824	1.0755	up	no	1.5e-05	2.40505	2.40504	up	2e-05	2.23621	2.23621	up
ILMN_2770304	Cacna1b	6.67448	6.75179	6.74229	7.11005	7.20774	7.17392	6.69683	6.70664	6.68734	6.73668	6.52442	6.60852	6.78491	6.70613	6.65794	7.1639	0.0496113	6.72285	0.0421603	6.69694	0.00965319	6.63055	0.150091	6.68937	0.0751304	6.72285	0.00611833	1.35759	1.35759	up	0.00194239	1.3822	1.3822	up	1.35759	691	0.947654	1.01813	down	no	0.790729	1.02348	0.977062	down	0.956287	1.00525	0.994773	down
ILMN_2642403	Lmo4	12.7065	12.8758	12.5566	13.183	13.1774	13.0973	12.4026	12.3893	12.5338	13.5967	13.5239	13.7285	13.7471	13.9803	13.548	13.1526	0.0479442	12.713	0.159732	12.4419	0.0798769	13.5603	0.0514222	13.751	0.177287	12.713	0.013783	1.35622	1.35622	up	4.42e-05	1.63657	1.63657	up	1.35622	692	0.22725	1.20671	down	no	2.77e-05	2.05341	2.05341	up	1.52e-06	2.47787	2.47787	up
ILMN_2506115	Ulk1	8.84615	8.4714	8.67269	9.08144	9.27714	9.45355	8.98107	8.97873	8.53385	8.77205	8.47258	7.7985	8.08198	8.31684	8.21388	9.27071	0.186139	8.66341	0.187547	8.83122	0.257532	8.62232	0.211758	8.1028	0.224485	8.83122	0.00429252	1.5234	1.5234	up	0.0377911	1.35613	1.35613	up	1.35613	693	0.662266	1.12335	up	no	0.00580562	1.4749	0.678014	down	0.00156757	1.65682	0.603566	down
ILMN_1248812	Srd5a2l	8.50788	8.44817	8.63476	9.12096	9.16118	9.00733	8.7407	8.62692	8.60411	9.13509	8.86115	8.76862	8.79394	8.23087	8.70365	9.09649	0.0797892	8.53027	0.0952866	8.65724	0.0731722	8.99812	0.193703	8.62427	0.26501	8.65724	0.00135776	1.48064	1.48064	up	0.00464609	1.3559	1.3559	up	1.3559	694	0.64771	1.092	up	no	0.628885	1.06733	1.06733	up	0.878087	1.02312	0.977405	down
ILMN_2925895	BC006662	7.07272	7.07193	7.19373	7.70376	7.68226	7.26972	7.12644	7.18264	6.97037	8.34782	8.17455	8.71809	8.87758	8.32653	8.64452	7.55191	0.244626	7.11279	0.0700975	7.09315	0.109981	8.26119	0.122516	8.64168	0.231531	7.11279	0.0318211	1.35578	1.35578	up	0.0174958	1.37436	1.37436	up	1.35578	695	0.965182	1.01371	down	no	1.9e-06	2.88563	2.88563	up	1.36e-06	2.92519	2.92519	up
ILMN_2746664	Slc22a17	8.00056	7.74038	7.59712	8.26363	8.22805	8.38062	7.72738	7.99363	7.83532	10.103	10.0002	10.2472	10.8247	10.6734	10.5812	8.29077	0.0798198	7.77935	0.204525	7.85211	0.133919	10.0516	0.0726842	10.5816	0.244514	7.85211	0.00863497	1.42544	1.42544	up	0.00719313	1.35534	1.35534	up	1.35534	696	0.868826	1.05172	up	no	5.28e-08	6.97544	6.97544	up	2.15e-08	6.6324	6.6324	up
ILMN_2842859	Cdk5rap2	9.11277	8.57946	8.95313	9.24053	9.60572	9.65313	9.13651	9.14039	8.9069	9.17262	9.19489	11.9525	12.1322	11.8799	12.0344	9.4998	0.225778	8.88179	0.273717	9.06127	0.1337	9.18376	0.0157473	11.9997	0.10856	9.06127	0.0112269	1.53475	1.53475	up	0.0219499	1.35522	1.35522	up	1.35522	697	0.618192	1.13247	up	no	1.01e-08	8.68153	8.68153	up	1.32e-09	7.66598	7.66598	up
ILMN_3144358	Rnasen	10.0498	9.55283	9.89334	10.1889	10.2161	10.7837	9.94626	9.96349	9.96478	9.41055	9.55977	10.2213	10.0598	9.92099	10.1257	10.3963	0.335861	9.832	0.254117	9.95818	0.0103417	9.48516	0.105516	10.0819	0.12612	9.95818	0.0366151	1.47862	1.47862	up	0.0452409	1.35479	1.35479	up	1.35479	698	0.738149	1.0914	up	no	0.140136	1.18916	1.18916	up	0.324047	1.08957	1.08957	up
ILMN_1215331	Dicer1	8.67509	8.86697	8.79011	9.18494	9.16988	9.41158	8.79394	8.78484	8.87556	8.03795	8.03621	7.58704	8.24735	7.65906	8.00483	9.25546	0.13541	8.77739	0.0965701	8.81811	0.0499589	8.03708	0.00122895	7.87457	0.308247	8.81811	0.00776971	1.39288	1.39288	up	0.00654882	1.35412	1.35412	up	1.35412	699	0.917069	1.02863	up	no	0.000505	1.86971	0.534841	down	0.000251	1.92324	0.519955	down
ILMN_2601215	Cyp7b1	7.33783	7.54468	7.38607	7.67162	8.05067	7.97257	7.32274	7.44718	7.61407	9.47087	9.11006	10.0304	10.2751	10.1957	10.0892	7.89829	0.200145	7.42286	0.108221	7.46133	0.146179	9.29047	0.255131	10.1476	0.109134	7.46133	0.0153783	1.39033	1.39033	up	0.0194211	1.35375	1.35375	up	1.35375	700	0.932334	1.02703	up	no	3.5e-09	6.61052	6.61051	up	3.02e-09	6.43657	6.43656	up
ILMN_3074279	C85492	7.21294	7.20708	6.91912	7.67891	7.68103	7.60016	7.37888	7.31963	6.95175	8.06355	7.93122	7.93159	8.50009	7.50969	8.6273	7.65336	0.0460912	7.11305	0.16797	7.21675	0.231404	7.99738	0.09357	8.14217	0.51892	7.21675	0.00345982	1.45429	1.45429	up	0.0172062	1.35342	1.35342	up	1.35342	701	0.808396	1.07453	up	no	0.00386725	2.04078	2.04078	up	0.00737893	1.89923	1.89923	up
ILMN_2980466	Idua	7.24392	7.33249	7.25372	7.73229	7.79142	7.77728	7.39639	7.23276	7.36226	8.10112	8.32889	7.29834	7.96758	8.04331	8.03404	7.767	0.0308807	7.27671	0.0485551	7.33047	0.086324	8.215	0.161058	7.83582	0.359901	7.33047	0.00264553	1.40473	1.40473	up	0.00432308	1.35334	1.35334	up	1.35334	702	0.88404	1.03797	up	no	0.0186805	1.47336	1.47336	up	0.0291327	1.41946	1.41946	up
ILMN_2693679	5830436D01Rik	6.69275	6.85527	6.92952	7.15849	7.13217	7.49571	6.80801	6.76451	6.75452	7.67773	7.58874	6.65722	7.00936	6.71787	6.93838	7.26212	0.202719	6.82585	0.121093	6.77568	0.02844	7.63323	0.0629266	6.83071	0.169649	6.82585	0.0278437	1.3531	1.3531	up	0.00562117	1.40098	1.40098	up	1.3531	703	0.89607	1.03539	down	no	0.979857	1.00337	1.00337	up	0.719952	1.03888	1.03888	up
ILMN_1243903	Hspbap1	8.93024	8.75996	8.50107	9.18925	9.11904	9.19058	8.50398	8.28584	8.33267	7.76261	7.7985	7.80899	7.82919	7.73258	7.70184	9.16629	0.0409231	8.73042	0.216101	8.37416	0.114838	7.78056	0.0253788	7.76815	0.0607071	8.73042	0.0241545	1.35272	1.35273	up	1.89e-05	1.73163	1.73163	up	1.35273	704	0.131798	1.2801	down	no	2.51e-05	1.94837	0.513248	down	0.000156	1.52204	0.657011	down
ILMN_2731331	BC046386	7.11284	6.93799	7.07657	8.04025	8.02513	8.42204	7.78208	7.68103	7.72069	11.9705	12.7247	11.3687	11.1502	11.1684	11.3871	8.16247	0.224917	7.04247	0.0922762	7.72793	0.0509133	12.3476	0.533349	11.2686	0.126664	7.72793	1.28e-05	2.17348	2.17348	up	0.0167719	1.35148	1.35148	up	1.35148	705	0.000491	1.60822	up	yes	1.77e-10	18.7149	18.7149	up	2.28e-10	11.6371	11.637	up
ILMN_2919882	Tmem102	6.31351	6.60092	6.70367	6.81806	6.92618	7.17657	6.39177	6.60189	6.30751	7.37837	7.38347	7.24357	6.99337	6.90684	7.13317	6.9736	0.1839	6.53937	0.202231	6.43372	0.151607	7.38092	0.003602	7.06924	0.149006	6.53937	0.0397796	1.35119	1.35119	up	0.00379045	1.45385	1.45385	up	1.35119	706	0.790166	1.07597	down	no	0.00380181	1.4438	1.4438	up	0.000529	1.55349	1.55349	up
ILMN_2966826	Ttll1	7.70763	7.54991	7.65625	8.03692	8.14815	8.48387	7.68918	7.87529	7.80197	7.66317	7.51132	7.91237	7.6249	7.89361	7.94019	8.22298	0.232681	7.63793	0.0804436	7.78881	0.0937495	7.58725	0.107378	7.84277	0.1465	7.78881	0.00452537	1.50009	1.50009	up	0.0207658	1.35113	1.35113	up	1.35113	707	0.558911	1.11025	up	no	0.134038	1.15256	1.15256	up	0.720997	1.03811	1.03811	up
ILMN_2720740	2400003B06Rik	7.93593	7.36269	7.13028	7.93981	7.99777	7.79277	7.66719	7.12457	7.52979	7.65736	7.53881	7.24837	7.65931	7.27486	7.43495	7.91012	0.105675	7.4763	0.414665	7.44052	0.282111	7.59808	0.0838266	7.40437	0.188891	7.4763	0.122818	1.35081	1.35081	up	0.0212796	1.38473	1.38473	up	1.35081	708	0.964919	1.02511	down	no	0.783705	1.05112	0.951367	down	0.874528	1.02537	0.975258	down
ILMN_2607547	Atp6ap1	11.5635	11.2127	11.3658	12.0481	11.8701	11.9487	11.6241	11.489	11.4529	13.311	13.4976	13.4552	13.1092	13.4484	13.311	11.9556	0.0892268	11.3806	0.175864	11.522	0.0902428	13.4043	0.131996	13.3309	0.162081	11.522	0.00279336	1.48965	1.48965	up	0.00599926	1.3506	1.3506	up	1.3506	709	0.648964	1.10295	up	no	1.87e-07	3.8645	3.8645	up	8.74e-08	3.50378	3.50378	up
ILMN_2791410	Icmt	9.1421	8.99098	9.24883	9.62131	9.52612	9.6252	9.07735	9.17638	9.22017	9.20313	9.31097	10.8339	10.7022	10.7856	10.8259	9.59088	0.0561179	9.1273	0.129559	9.15797	0.0731725	9.25705	0.0762558	10.7869	0.0603171	9.15797	0.00754464	1.37895	1.37895	up	0.00460862	1.34996	1.34996	up	1.34996	710	0.942924	1.02148	up	no	9.8e-08	3.15928	3.15928	up	3.33e-08	3.09284	3.09284	up
ILMN_3034034	1700047I17Rik	8.45266	8.27216	8.16928	8.76638	8.71083	8.71473	8.24298	8.11385	8.28079	10.1106	10.1998	10.0715	9.36333	9.85677	9.68685	8.73065	0.0310077	8.29803	0.143451	8.21254	0.0875312	10.1552	0.0630821	9.74461	0.298966	8.29803	0.0127703	1.34967	1.34967	up	0.00103578	1.43207	1.43207	up	1.34967	711	0.808748	1.06105	down	no	1.45e-05	2.72561	2.72561	up	4.91e-06	2.89201	2.89201	up
ILMN_2904686	Cyb5r3	7.08106	7.14795	7.20116	7.64971	7.71877	8.26076	7.62722	7.29824	7.40649	8.28505	8.64452	8.04865	8.06355	8.03474	7.96758	7.87642	0.334642	7.14339	0.0601796	7.44398	0.167663	8.46479	0.254188	8.02863	0.0423642	7.44398	0.00270268	1.66212	1.66212	up	0.0657308	1.34951	1.34951	up	1.34951	712	0.163187	1.23165	up	no	5.23e-06	1.84708	1.84708	up	0.00037	1.49968	1.49968	up
ILMN_2596961	D430028G21Rik	8.00736	7.77087	8.00152	8.31786	8.31457	8.54967	8.05035	7.96413	7.87049	8.46293	8.47796	8.50619	8.18249	8.0603	8.30788	8.39403	0.134797	7.92658	0.134883	7.96166	0.0899565	8.47045	0.0106299	8.26422	0.190365	7.96166	0.0116784	1.38266	1.38266	up	0.0084826	1.34945	1.34945	up	1.34945	713	0.936836	1.02461	up	no	0.0399635	1.26368	1.26368	up	0.0492972	1.23333	1.23333	up
ILMN_1245338	Hip1	8.42613	7.6396	7.98419	8.57656	8.66784	8.62193	8.16149	8.08295	8.32553	8.68326	8.66342	8.3858	8.25253	8.08553	8.07567	8.62211	0.0456363	8.01664	0.394266	8.18999	0.123776	8.67334	0.0140304	8.19988	0.148147	8.18999	0.0198674	1.52147	1.52147	up	0.00639299	1.34921	1.34921	up	1.34921	714	0.717381	1.12767	up	no	0.414197	1.13543	1.13543	up	0.95545	1.00688	1.00688	up
ILMN_2694767	A030007L17Rik	6.85565	6.57813	6.83903	7.14717	7.25101	7.41595	6.82784	6.72387	6.96726	6.83953	6.61611	6.58363	6.46502	6.5492	6.68794	7.27138	0.135544	6.7576	0.155648	6.83966	0.122121	6.72782	0.157984	6.57145	0.0922725	6.83966	0.00722763	1.42778	1.42778	up	0.0105358	1.34884	1.34884	up	1.34884	715	0.828484	1.05852	up	no	0.168447	1.13773	0.878946	down	0.0386562	1.20431	0.83035	down
ILMN_1218196	Il17rd	7.48853	7.23614	7.68918	7.71739	8.05212	7.93858	7.0433	7.04237	7.09562	7.4035	7.44265	7.21304	7.02472	6.98864	7.20795	7.9027	0.170225	7.47128	0.227012	7.06043	0.0304784	7.42307	0.0276807	7.10859	0.118611	7.47128	0.0448598	1.34856	1.34856	up	1.97e-05	1.79287	1.79287	up	1.34856	716	0.0637135	1.32947	down	no	0.029052	1.28583	0.77771	down	0.721656	1.03394	1.03394	up
ILMN_1240935	Sall2	9.68	9.87888	9.69194	10.5524	10.6892	10.6226	10.1325	10.2737	10.1654	12.235	12.4312	11.782	11.4849	12.0839	11.6292	10.6214	0.068364	9.75027	0.111535	10.1905	0.0738876	12.3331	0.138709	11.745	0.25644	10.1905	2.8e-05	1.82909	1.82909	up	0.00508273	1.34804	1.34804	up	1.34804	717	0.0189554	1.35685	up	yes	4.7e-07	3.98538	3.98537	up	1.81e-06	2.93723	2.93722	up
ILMN_1221789	Osbpl6	8.33917	8.12434	8.22904	8.81658	9.15282	8.72869	8.32788	8.51412	8.56472	9.1584	9.2655	9.12412	8.65653	9.12986	8.65877	8.89937	0.223855	8.23085	0.107426	8.46891	0.124725	9.21195	0.0757361	8.89232	0.270986	8.46891	0.00161021	1.58943	1.58943	up	0.0231193	1.34766	1.34766	up	1.34766	718	0.298354	1.1794	up	no	0.00252124	1.58169	1.58169	up	0.029168	1.3411	1.3411	up
ILMN_2919259	Scd2	9.00655	9.17262	8.85553	9.72475	9.46602	10.4975	9.53171	9.50703	9.36006	9.00362	8.35743	8.27126	8.77696	8.03404	8.87556	9.89609	0.536659	9.01157	0.158605	9.46627	0.0928012	8.68052	0.456921	8.48945	0.402801	9.46627	0.0083534	1.84615	1.84615	up	0.183981	1.34707	1.34707	up	1.34707	719	0.024291	1.3705	up	yes	0.0457139	1.43606	0.696351	down	0.000955	1.96811	0.5081	down
ILMN_2624328	Adamts7	7.82017	7.64357	7.40305	8.10843	8.37077	8.20443	7.74909	7.97496	7.67372	8.12308	8.06215	7.4698	7.51019	7.90908	7.45808	8.22788	0.132733	7.62226	0.209373	7.79926	0.156759	8.09261	0.0430815	7.58679	0.216018	7.79926	0.00355408	1.52163	1.52163	up	0.0141456	1.34595	1.34594	up	1.34594	720	0.586616	1.13053	up	no	0.867008	1.02489	0.975712	down	0.215023	1.15867	0.863058	down
ILMN_2792089	Srebf1	7.08566	7.45874	7.09927	7.70231	7.84351	7.69549	7.27799	7.45333	7.22663	8.46352	8.37814	8.36701	8.4626	8.2734	8.47796	7.7471	0.0835597	7.21456	0.211581	7.31931	0.118866	8.42083	0.0603735	8.39524	0.0949075	7.31931	0.00713986	1.44648	1.44648	up	0.00779609	1.34517	1.34517	up	1.34517	721	0.78722	1.07531	up	no	6.27e-06	2.26685	2.26685	up	2.45e-06	2.10808	2.10808	up
ILMN_3109289	Tcf3	11.395	11.0435	11.4139	11.4558	11.6139	12.066	11.1934	11.3415	11.228	11.0593	11.2099	10.4633	10.2631	10.5756	10.2025	11.7119	0.316685	11.2841	0.208602	11.2543	0.0774612	11.1346	0.106495	10.3761	0.173515	11.2841	0.0954709	1.34517	1.34517	up	0.0323035	1.37329	1.37329	up	1.34517	722	0.952072	1.02091	down	no	0.000125	1.87646	0.532918	down	3.56e-05	1.83803	0.544061	down
ILMN_2824022	Map3k7ip3	9.18106	8.99807	9.23485	9.63392	9.33598	9.72299	9.14378	8.94934	9.18531	9.30223	9.23557	8.80344	9.45881	9.01365	9.18985	9.56429	0.202682	9.138	0.124128	9.09281	0.125968	9.2689	0.0471357	9.11644	0.277572	9.138	0.0321251	1.34378	1.34378	up	0.0104201	1.38654	1.38654	up	1.34378	723	0.91598	1.03182	down	no	0.925733	1.01506	0.985168	down	0.919176	1.01651	1.01651	up
ILMN_2636855	Enah	6.95197	7.22255	6.74565	7.61826	7.19918	7.44699	6.76457	7.03732	7.1839	7.31127	7.11944	7.46934	7.08212	6.87118	7.28734	7.42148	0.210702	6.97339	0.239167	6.99526	0.21281	7.21536	0.13564	7.17749	0.258305	6.99526	0.0499192	1.36423	1.36423	up	0.0379191	1.3437	1.3437	up	1.3437	724	0.971737	1.01528	up	no	0.324825	1.15197	1.15197	up	0.3664	1.13464	1.13464	up
ILMN_2743155	AA409316	7.08136	7.01042	7.00053	7.38932	7.45784	7.52302	6.97818	6.832	6.84663	8.24684	8.38268	8.66451	8.07805	8.57202	8.52107	7.45673	0.0668569	7.03077	0.0440913	6.8856	0.0805082	8.31476	0.096059	8.45891	0.260758	7.03077	0.00848692	1.34346	1.34346	up	0.00046	1.48568	1.48568	up	1.34346	725	0.56155	1.10586	down	no	5.35e-06	2.691	2.691	up	1.83e-06	2.97587	2.97587	up
ILMN_1249046	Cmtm8	8.45639	8.32194	8.71046	9.4366	9.44146	9.42085	9.11452	9.07012	8.83714	10.6013	10.9024	9.98213	10.0148	9.71662	9.97587	9.43297	0.0107696	8.49626	0.197305	9.00726	0.14899	10.7519	0.212945	9.92236	0.13822	9.00726	3.53e-05	1.91415	1.91415	up	0.0083926	1.34323	1.34323	up	1.34323	726	0.0222182	1.42503	up	yes	1.93e-06	2.68718	2.68718	up	2.51e-05	1.8857	1.8857	up
ILMN_2764770	Gpc6	7.53024	7.34692	7.42948	7.85321	7.7513	8.15055	7.59306	7.49815	7.38878	8.62443	8.46707	7.57638	7.73113	7.49703	7.90908	7.91835	0.207446	7.43555	0.091814	7.49333	0.102226	8.54575	0.111272	7.6784	0.181933	7.49333	0.013783	1.39746	1.39746	up	0.0195654	1.34259	1.34259	up	1.34259	727	0.881062	1.04087	up	no	0.107255	1.18333	1.18333	up	0.217757	1.13687	1.13687	up
ILMN_1250076	Tbc1d10a	7.27168	7.13226	6.93415	7.61533	7.65736	7.45874	7.35677	7.11616	6.98403	7.94875	7.82892	7.49873	7.71294	7.68727	7.67891	7.57714	0.104668	7.1127	0.169614	7.15232	0.188979	7.88884	0.0847277	7.64446	0.0982286	7.15232	0.01327	1.37978	1.37978	up	0.0167451	1.34241	1.34241	up	1.34241	728	0.938435	1.02784	up	no	0.00150459	1.44569	1.44569	up	0.00261719	1.40653	1.40653	up
ILMN_2677772	Npn3	7.92626	7.55672	7.80668	8.41962	8.2435	8.20208	7.84806	7.94753	7.79688	7.25324	7.53486	7.51818	7.34442	7.21837	7.68347	8.2884	0.11551	7.76322	0.188565	7.86416	0.0766034	7.39405	0.199135	7.44111	0.203014	7.86416	0.00729151	1.43911	1.43911	up	0.00779176	1.34187	1.34186	up	1.34186	729	0.780617	1.07247	up	no	0.0688507	1.25016	0.799899	down	0.0107401	1.34076	0.745847	down
ILMN_2956726	Slc2a10	6.73287	6.78345	6.73141	7.31662	7.37019	7.5408	7.00797	6.91383	7.03337	8.40172	8.51335	7.56513	7.22663	7.76718	7.76892	7.4092	0.117074	6.74924	0.0296306	6.98506	0.0629816	8.45753	0.0789365	7.58196	0.255477	6.98506	0.000347	1.58004	1.58004	up	0.00742867	1.34178	1.34178	up	1.34178	730	0.232448	1.17757	up	no	0.000307	1.78104	1.78104	up	0.00277094	1.51247	1.51247	up
ILMN_2630993	Ppap2b	11.261	11.3788	11.229	11.4985	11.6317	12.0107	11.4039	11.3753	11.0467	12.8345	13.2355	12.7065	12.0725	12.5681	12.7875	11.7136	0.265737	11.2896	0.0788928	11.2753	0.198498	13.035	0.283568	12.5337	0.320517	11.2896	0.0464057	1.34163	1.34163	up	0.0433174	1.35501	1.35501	up	1.34163	731	0.977584	1.00997	down	no	5.25e-05	2.36859	2.36859	up	6.19e-05	2.39221	2.39221	up
ILMN_3146420	Slc12a2	9.96215	9.65061	9.76356	10.2792	10.1048	10.3532	9.77245	9.76963	9.9242	13.902	13.1681	11.0962	12.8649	11.6372	11.9588	10.2458	0.127533	9.79211	0.157722	9.82209	0.0884362	13.535	0.518971	11.8893	0.741434	9.82209	0.0161238	1.36949	1.36949	up	0.00922644	1.34133	1.34133	up	1.34133	732	0.947747	1.021	up	no	0.000237	4.27866	4.27866	up	0.000188	4.19065	4.19065	up
ILMN_2641132	Cnksr2	7.91376	7.80197	7.87049	8.36537	8.28324	8.20749	7.00746	7.25579	7.3039	8.37997	7.86444	8.42705	8.04993	8.57092	8.32194	8.28536	0.0789625	7.86207	0.0563687	7.18905	0.159089	8.1222	0.36453	8.34246	0.220111	7.86207	0.00988011	1.34098	1.34098	up	1.07e-06	2.13808	2.13808	up	1.34098	733	0.00118333	1.59441	down	yes	0.00715216	1.39512	1.39512	up	1.75e-05	2.22439	2.22439	up
ILMN_2940195	Mgst1	8.60248	8.62072	8.68008	9.22716	9.06313	8.88232	8.61396	8.43432	8.51507	12.1813	11.9564	10.3948	10.2976	9.56071	10.0379	9.05754	0.172485	8.63442	0.0405734	8.52112	0.0899716	12.0689	0.159008	10.0727	0.373116	8.63442	0.0192487	1.34082	1.34082	up	0.00227272	1.45037	1.45037	up	1.34082	734	0.687064	1.0817	down	no	3.84e-05	2.71003	2.71003	up	1.65e-05	2.93145	2.93145	up
ILMN_2713538	Bmp1	8.4321	8.37622	8.38357	8.90872	8.97076	9.03097	8.59341	8.66784	8.38103	10.2771	10.3557	8.24548	8.97031	8.9322	9.16049	8.97015	0.0611278	8.3973	0.0303663	8.54742	0.148829	10.3164	0.0555531	8.82712	0.400411	8.54742	0.000761	1.48746	1.48746	up	0.00986249	1.34046	1.34046	up	1.34046	735	0.581448	1.10967	up	no	0.0810098	1.34707	1.34707	up	0.265927	1.21394	1.21394	up
ILMN_1248384	Ylpm1	9.52035	9.36887	9.56941	10.1232	9.94626	10.4703	9.62163	9.87888	9.77112	8.97837	9.09212	8.7464	9.13955	9.06208	9.49636	10.1799	0.266587	9.48621	0.104535	9.75721	0.129185	9.03524	0.0804383	9.1111	0.308027	9.75721	0.002013	1.61745	1.61745	up	0.0386005	1.34045	1.34045	up	1.34045	736	0.215166	1.20664	up	no	0.0699977	1.29694	0.771045	down	0.004553	1.56495	0.639	down
ILMN_2675833	Dlx3	7.79173	7.48508	7.79403	8.04052	8.08271	8.21478	7.04658	6.88937	7.08116	7.82078	7.93762	7.47625	7.46064	7.42452	7.68079	8.11267	0.0909086	7.69028	0.177712	7.00571	0.10222	7.8792	0.0826139	7.51055	0.115546	7.69028	0.0239653	1.34015	1.34015	up	4.99e-07	2.15392	2.15392	up	1.34015	737	0.0016304	1.60722	down	yes	0.216898	1.13267	0.882869	down	0.0010674	1.41897	1.41897	up
ILMN_2782634	Cobll1	7.23532	7.24248	7.18791	7.72178	7.59125	7.61864	6.9738	6.8326	6.78315	8.02101	7.72115	7.4132	6.95399	6.74379	7.17562	7.64389	0.0688284	7.2219	0.0296577	6.86318	0.0989371	7.87108	0.212034	7.07165	0.287982	7.2219	0.00879477	1.33977	1.33977	up	2.17e-05	1.71797	1.71797	up	1.33977	738	0.0510794	1.28229	down	no	0.438198	1.10976	0.901092	down	0.282998	1.15546	1.15546	up
ILMN_2909150	Ctgf	10.4556	10.498	10.4386	10.9892	11.03	11.0208	10.6593	10.4137	10.7013	12.6747	12.6011	10.6925	10.6679	11.0005	11.0235	11.0134	0.0213878	10.4641	0.0305924	10.5914	0.155318	12.6379	0.0520954	10.8461	0.192073	10.5914	0.000931	1.46334	1.46334	up	0.00961088	1.33972	1.33972	up	1.33972	739	0.668127	1.09227	up	no	0.0160769	1.30315	1.30315	up	0.116501	1.19306	1.19306	up
ILMN_2879196	BC057371	7.6995	7.85372	7.77995	7.98449	8.34458	8.26263	7.55733	7.7092	7.60847	9.27311	9.41332	9.39016	9.46211	9.86695	9.39506	8.19724	0.188742	7.77772	0.0771333	7.625	0.0772708	9.34321	0.0991385	9.52857	0.227963	7.77772	0.0258189	1.33748	1.33748	up	0.0014853	1.48682	1.48682	up	1.33748	740	0.54091	1.11166	down	no	6.4e-07	3.36557	3.36557	up	2.02e-07	3.74137	3.74137	up
ILMN_2893321	AI847670	9.43127	9.23485	9.47632	9.78327	9.76513	9.85244	8.88089	8.58085	8.68108	9.02062	9.1421	8.91939	8.85393	9.30923	9.24412	9.80028	0.0460731	9.38081	0.128397	8.71428	0.152751	9.08136	0.0859036	9.08167	0.22831	9.38081	0.0142494	1.33743	1.33743	up	8.83e-07	2.12285	2.12285	up	1.33743	741	0.00189185	1.58726	down	yes	0.0864162	1.23042	0.812732	down	0.0400375	1.29002	1.29002	up
ILMN_1231567	AL024210	8.49433	8.67197	8.44507	9.00462	8.80495	9.05944	8.4776	8.3733	8.57408	7.92442	7.59649	8.27726	8.30732	8.19305	8.60009	8.95634	0.133941	8.53712	0.119352	8.47499	0.100415	7.76045	0.231886	8.34443	0.177166	8.53712	0.0207449	1.3372	1.3372	up	0.00402768	1.39605	1.39605	up	1.3372	742	0.87219	1.04401	down	no	0.205341	1.1429	0.87497	down	0.387584	1.09472	0.913476	down
ILMN_2641632	Fuk	9.10721	8.56286	8.69582	9.14287	9.13605	9.34159	8.91104	8.60466	8.71879	9.97158	9.66095	8.20053	8.14537	8.19261	8.39676	9.20684	0.116753	8.78863	0.283799	8.74483	0.154839	9.81627	0.219646	8.23382	0.111327	8.78863	0.0625694	1.33627	1.33627	up	0.00730868	1.37746	1.37746	up	1.33627	743	0.939391	1.03082	down	no	0.0049602	1.46898	0.680746	down	0.00157022	1.42505	0.70173	down
ILMN_2801652	Traf4	8.85864	8.96192	8.72327	9.13671	9.20872	9.45112	8.77035	8.75295	8.53843	8.48628	8.70035	7.72351	8.24195	8.3547	8.09721	9.26552	0.164721	8.84795	0.119685	8.68724	0.129172	8.59331	0.151369	8.10434	0.274897	8.84795	0.0264693	1.33568	1.33568	up	0.00145649	1.49306	1.49306	up	1.33568	744	0.563753	1.11783	down	no	0.00128925	1.67435	0.597246	down	0.00546868	1.49786	0.667621	down
ILMN_1231457	1110036O03Rik	7.76222	7.5259	8.31258	8.04331	8.10603	8.70165	7.62819	7.80616	8.04396	10.4238	10.3221	8.84059	9.48085	9.39626	9.12096	8.28366	0.363345	7.8669	0.403648	7.82611	0.208604	10.373	0.0719714	9.20967	0.290081	7.8669	0.235656	1.33493	1.33493	up	0.0703562	1.37321	1.37321	up	1.33493	745	0.95574	1.02868	down	no	0.000179	2.53638	2.53638	up	1.93e-05	2.60912	2.60912	up
ILMN_1213474	Cited1	7.29415	7.16826	7.15215	7.44786	7.67773	7.73849	7.15715	6.94995	7.10767	7.86444	8.05145	6.99573	7.41944	7.17316	7.26458	7.62136	0.153292	7.20485	0.0777527	7.07159	0.108208	7.95795	0.132236	7.21323	0.177077	7.20485	0.0202464	1.33469	1.33469	up	0.0017008	1.46385	1.46385	up	1.33469	746	0.63065	1.09677	down	no	0.9637	1.00582	1.00582	up	0.349328	1.10316	1.10316	up
ILMN_2471166	Tmc6	7.96826	8.04052	7.79979	8.45319	8.21918	8.38549	7.36083	7.49595	7.51479	9.63112	9.9055	8.48692	8.21689	8.60046	8.47168	8.35262	0.120415	7.93619	0.123528	7.45719	0.0839821	9.76831	0.19401	8.44399	0.161932	7.93619	0.0203676	1.33462	1.33462	up	6.98e-06	1.86017	1.86017	up	1.33462	747	0.0124684	1.39378	down	yes	0.00294249	1.42188	1.42188	up	1.16e-05	1.98179	1.98179	up
ILMN_3101732	Syngr1	6.60896	6.77853	6.85329	7.1356	7.16027	7.39326	6.75584	6.88079	6.80561	8.81479	8.8976	7.76691	7.62029	7.71959	7.83335	7.22971	0.142175	6.74693	0.125195	6.81408	0.062901	8.85619	0.0585562	7.73504	0.0896038	6.81408	0.00923199	1.39744	1.39744	up	0.0105581	1.33388	1.33388	up	1.33388	748	0.851695	1.04765	up	no	7.3e-06	1.98359	1.98359	up	4.67e-06	1.89337	1.89337	up
ILMN_1258609	Wdr31	7.17753	6.98945	7.39802	7.62085	7.42094	7.76859	7.26232	7.13506	7.02175	7.27092	7.21438	7.73951	7.71263	7.83399	7.66444	7.60346	0.174479	7.18833	0.204498	7.13971	0.120351	7.24265	0.0399781	7.73764	0.0713468	7.18833	0.0479527	1.33342	1.33342	up	0.00867152	1.37912	1.37912	up	1.33342	749	0.918496	1.03428	down	no	0.00148911	1.46339	1.46339	up	0.000206	1.51354	1.51354	up
ILMN_1228629	Gig1	7.27332	6.80599	7.06847	7.53368	7.5873	7.78231	7.42094	7.05489	7.183	7.60831	7.50439	6.71125	6.86083	7.36226	6.77073	7.63443	0.130845	7.04926	0.234257	7.21961	0.185752	7.55635	0.0734786	6.92627	0.297098	7.21961	0.00591613	1.50022	1.50022	up	0.0218256	1.33313	1.33313	up	1.33313	750	0.639454	1.12533	up	no	0.593925	1.08899	0.918282	down	0.159644	1.22547	0.816011	down
ILMN_1249435	Gprk5	7.42523	7.86857	7.39872	7.92413	7.87835	8.13546	7.66317	7.36652	7.66626	6.77761	6.75872	7.08257	7.43229	7.21627	7.09357	7.97931	0.137151	7.56417	0.263951	7.56532	0.172169	6.76817	0.013357	7.20617	0.162468	7.56532	0.0602101	1.33343	1.33343	up	0.0206062	1.33237	1.33237	up	1.33237	751	0.997549	1.0008	up	no	0.0530303	1.28164	0.780248	down	0.025974	1.28266	0.779627	down
ILMN_2771781	Tcf3	6.5888	6.72558	6.71596	7.10994	7.12752	7.19918	6.72132	6.79779	6.67629	7.19811	6.93029	6.65671	6.83165	7.08447	6.7287	7.14555	0.0472729	6.67678	0.0763422	6.7318	0.0614274	7.0642	0.189374	6.82538	0.18705	6.7318	0.00455615	1.38393	1.38393	up	0.00590444	1.33214	1.33214	up	1.33214	752	0.881633	1.03887	up	no	0.325546	1.1085	1.1085	up	0.547994	1.06702	1.06702	up
ILMN_2444505	scl0003251.1_21	7.17858	7.59496	7.05997	7.59904	7.86392	7.61179	7.03113	7.26154	7.03511	7.63933	7.55848	7.23838	7.01851	6.91962	7.23407	7.69158	0.149387	7.27784	0.280968	7.10926	0.131893	7.59891	0.0571717	7.10264	0.159453	7.27784	0.0717574	1.33214	1.33214	up	0.00120811	1.49726	1.49726	up	1.33214	753	0.654419	1.12395	down	no	0.349513	1.12912	0.885648	down	0.97168	1.0046	0.995424	down
ILMN_1259919	6332401O19Rik	6.65152	6.74232	6.77234	7.45066	7.25372	7.11178	6.91082	6.81343	6.85094	7.04727	7.06164	7.992	7.74789	7.88908	8.14516	7.27205	0.170184	6.72206	0.0629046	6.8584	0.0491176	7.05446	0.0101588	7.94353	0.167579	6.8584	0.00328387	1.46408	1.46408	up	0.0135236	1.33206	1.33206	up	1.33206	754	0.590001	1.09911	up	no	3.02e-06	2.33184	2.33184	up	4.96e-06	2.12158	2.12157	up
ILMN_1232182	Catnbip1	10.7161	10.7394	10.6108	11.0691	11.0387	11.1974	10.6121	10.7285	10.4625	10.9707	11.2528	11.2488	11.3287	11.345	11.4375	11.1017	0.0842217	10.6888	0.0685294	10.601	0.133306	11.1117	0.199451	11.34	0.0773802	10.6888	0.0127247	1.3314	1.3314	up	0.00260316	1.41489	1.41489	up	1.3314	755	0.79497	1.0627	down	no	9.1e-05	1.57048	1.57048	up	4.94e-05	1.66895	1.66895	up
ILMN_1221084	2610528J11Rik	6.64302	6.48744	6.52941	6.91673	7.17316	6.9555	6.48679	6.53705	6.78282	7.29013	7.48919	6.90556	7.0871	6.76311	6.96055	7.01513	0.138224	6.55329	0.0804936	6.60222	0.158411	7.38966	0.140763	6.92908	0.134238	6.60222	0.00925807	1.3773	1.3773	up	0.0190536	1.33137	1.33137	up	1.33137	756	0.908621	1.0345	up	no	0.00940359	1.29755	1.29755	up	0.0284849	1.25428	1.25428	up
ILMN_1216919	Sec24c	10.2198	9.89633	10.0743	10.5874	10.4515	10.6788	10.1631	10.2344	10.0881	10.8077	10.8103	10.043	10.4588	10.6195	10.6121	10.5726	0.11436	10.0635	0.162008	10.1619	0.0731104	10.809	0.00183353	10.4333	0.270589	10.1619	0.0070455	1.42317	1.42317	up	0.00961088	1.32934	1.32934	up	1.32934	757	0.777594	1.07058	up	no	0.0628488	1.29223	1.29223	up	0.13677	1.20703	1.20703	up
ILMN_2505841	Igsf4a	10.7294	9.98894	10.7454	11.534	11.1307	11.359	10.8396	10.8352	11.1213	10.6217	10.7102	9.20294	9.93278	9.80363	9.31653	11.3412	0.202239	10.4879	0.432187	10.932	0.163957	10.6659	0.0625577	9.56397	0.35825	10.932	0.00456604	1.80667	1.80667	up	0.0331134	1.32796	1.32796	up	1.32796	758	0.209059	1.36049	up	no	0.00527504	1.89728	0.52707	down	4.74e-05	2.58123	0.387413	down
ILMN_2977791	Man2a2	7.24717	6.91609	6.75106	7.29222	7.45743	7.50064	7.02779	6.9975	6.99907	8.49781	8.28449	7.51699	7.73258	7.87318	7.60526	7.41676	0.109997	6.97144	0.252647	7.00812	0.0170513	8.39115	0.150838	7.682	0.155163	7.00812	0.0356176	1.36162	1.36162	up	0.00813249	1.32744	1.32744	up	1.32744	759	0.942538	1.02575	up	no	0.000991	1.63644	1.63644	up	0.000159	1.59536	1.59536	up
ILMN_3004386	Fzd6	7.22366	7.28806	7.33422	7.74556	7.70345	7.77048	7.20284	7.51848	7.27259	9.46847	9.30856	9.99252	9.53462	9.41274	9.43253	7.73983	0.0338785	7.28198	0.0555284	7.3313	0.165812	9.38852	0.113078	9.5931	0.27158	7.3313	0.00465017	1.37349	1.37349	up	0.0136497	1.32733	1.32733	up	1.32733	760	0.906894	1.03478	up	no	1.61e-07	4.96269	4.96269	up	1.91e-07	4.79589	4.79589	up
ILMN_2718401	Htra3	6.6978	6.8979	6.92175	7.24511	7.31963	7.44767	6.84426	6.84021	7.10248	8.58003	8.33847	7.0162	7.04184	7.21264	7.09546	7.33747	0.102451	6.83915	0.122995	6.92898	0.150265	8.45925	0.170806	7.09154	0.0872307	6.92898	0.00544762	1.41257	1.41257	up	0.0154296	1.32729	1.32729	up	1.32729	761	0.806006	1.06425	up	no	0.0522622	1.19118	1.19118	up	0.21761	1.11927	1.11927	up
ILMN_3025192	Hel308	7.44227	7.40809	7.41825	7.78634	7.75926	8.03918	7.39394	7.67488	7.29069	7.2871	7.00195	6.91268	7.11228	6.89987	7.17845	7.8616	0.154391	7.42287	0.0175497	7.45317	0.198827	7.14453	0.201629	7.02582	0.140752	7.45317	0.0125907	1.35541	1.35541	up	0.0308496	1.32724	1.32724	up	1.32724	762	0.948632	1.02123	up	no	0.00609549	1.31681	0.759409	down	0.0105204	1.34476	0.743625	down
ILMN_2898506	Ldoc1	7.8464	7.63875	7.91376	8.15092	8.18495	8.34183	7.97102	7.54711	7.9362	7.36842	8.13223	6.62729	6.90365	6.81048	6.93941	8.2259	0.101827	7.79964	0.143349	7.81811	0.235334	7.75033	0.5401	6.82021	0.139623	7.81811	0.018215	1.34375	1.34375	up	0.0325378	1.32665	1.32665	up	1.32665	763	0.974223	1.01289	up	no	1.99e-05	1.97169	0.50718	down	3.89e-05	1.9971	0.500727	down
ILMN_2666181	Grb14	6.78374	6.84373	6.58428	7.11483	7.2201	7.1	6.66058	6.38353	6.61058	8.4512	8.51155	7.50969	7.63984	7.19273	7.99259	7.14498	0.0654785	6.73725	0.135831	6.55156	0.147655	8.48137	0.0426728	7.58371	0.330996	6.73725	0.0191473	1.3266	1.3266	up	0.000615	1.50882	1.50882	up	1.3266	764	0.503326	1.13736	down	no	0.00131461	1.79808	1.79808	up	0.000259	2.04507	2.04507	up
ILMN_1221781	Hpn	6.65471	6.64234	6.54987	6.97369	7.13976	7.08552	6.69876	6.59392	6.68376	8.20402	8.18524	7.16972	8.08052	7.05087	7.38653	7.06632	0.0846804	6.61564	0.0572908	6.65881	0.056697	8.19463	0.0132802	7.42191	0.460542	6.65881	0.00665071	1.36669	1.36669	up	0.0077405	1.3264	1.3264	up	1.3264	765	0.909142	1.03038	up	no	0.00770487	1.74869	1.74869	up	0.00922721	1.69713	1.69713	up
ILMN_2723639	Pacs1	9.67566	9.65147	9.27161	9.82837	9.87582	10.1161	9.61834	9.37758	9.57068	10.3012	10.3886	10.1373	9.77362	10.2719	10.2845	9.9401	0.154261	9.53292	0.226621	9.5222	0.12749	10.3449	0.0617594	10.1168	0.238303	9.53292	0.0548561	1.32609	1.32609	up	0.015902	1.33598	1.33598	up	1.32609	766	0.985011	1.00745	down	no	0.00701346	1.4989	1.4989	up	0.00281619	1.51008	1.51008	up
ILMN_2886162	Slc45a4	8.00675	7.87284	7.85667	8.13617	8.16647	8.65218	7.90054	7.76718	7.56867	7.96758	7.99026	7.87086	7.83497	7.37642	7.87734	8.31828	0.28957	7.91209	0.0823757	7.74546	0.166999	7.97892	0.0160355	7.7399	0.243036	7.91209	0.0685523	1.32518	1.32518	up	0.00788244	1.48742	1.48742	up	1.32518	767	0.552523	1.12243	down	no	0.323051	1.12677	0.887495	down	0.980936	1.00386	0.99615	down
ILMN_2743650	2900045N06Rik	9.9724	9.51313	9.6671	10.0781	9.87504	10.692	9.75437	9.76003	9.91228	9.93365	9.78219	9.64872	10.0326	10.2677	10.2166	10.215	0.425354	9.71755	0.233754	9.80889	0.0895788	9.85792	0.107103	10.0414	0.280597	9.80889	0.101977	1.41176	1.41176	up	0.128111	1.32515	1.32515	up	1.32515	768	0.824585	1.06536	up	no	0.129861	1.25168	1.25168	up	0.217896	1.17489	1.17488	up
ILMN_2635260	2510002A14Rik	7.23806	7.40685	7.42616	7.64142	7.62958	8.01785	7.37978	7.31127	7.28132	7.21264	7.16384	7.52648	8.05533	7.61435	8.17577	7.76295	0.22083	7.35702	0.103476	7.32412	0.0504724	7.18824	0.0345122	7.84298	0.320565	7.35702	0.0434568	1.32494	1.32494	up	0.0150875	1.3555	1.3555	up	1.32494	769	0.936836	1.02307	down	no	0.0265988	1.40051	1.40052	up	0.0157927	1.43282	1.43282	up
ILMN_2723369	9330161F08Rik	6.77286	6.67235	6.7473	7.05679	7.07365	7.27957	6.58292	6.49972	6.64052	10.1554	10.4488	9.44182	9.34259	9.44915	9.38383	7.13667	0.124044	6.73083	0.0522385	6.57439	0.070783	10.3021	0.207487	9.40435	0.0504885	6.73083	0.0173447	1.32486	1.32486	up	0.000809	1.4766	1.4766	up	1.32486	770	0.515062	1.11454	down	no	1.3e-09	6.37982	6.37982	up	4.79e-10	7.11055	7.11054	up
ILMN_2729708	Cdc14b	9.27781	9.87341	9.48776	9.9278	9.8813	10.0473	8.6111	8.60864	8.93092	8.95446	8.99429	8.70069	8.54145	8.98388	8.33373	9.95215	0.0856537	9.54633	0.30209	8.71688	0.185362	8.97437	0.0281648	8.63994	0.274135	9.54633	0.0757389	1.32484	1.32484	up	4.12e-07	2.35425	2.35425	up	1.32484	771	0.00260757	1.777	down	yes	0.0010995	1.87435	0.533517	down	0.726741	1.05478	0.948062	down
ILMN_3163481	1810044A24Rik	7.16348	7.17845	7.183	7.70019	7.70822	7.955	7.40628	7.34167	7.39802	8.23572	8.15723	8.91978	8.54077	8.58731	8.71854	7.78781	0.144854	7.17498	0.0102105	7.38199	0.0351615	8.19648	0.0555015	8.6916	0.169724	7.38199	0.000866	1.52926	1.52926	up	0.0118071	1.32484	1.32484	up	1.32484	772	0.305325	1.1543	up	no	5.05e-07	2.86121	2.86121	up	1.06e-06	2.47874	2.47875	up
ILMN_2776952	Apex1	11.4626	11.4985	11.6496	12.0793	11.9785	11.7703	11.4859	11.359	11.4435	9.05829	8.94056	8.78673	9.36473	9.2187	9.14378	11.9427	0.157588	11.5369	0.0992507	11.4295	0.0645783	8.99942	0.083247	9.12848	0.245613	11.5369	0.0266519	1.32483	1.32483	up	0.00243842	1.42725	1.42725	up	1.32483	773	0.721193	1.07731	down	no	8.39e-08	5.3089	0.188363	down	5.85e-08	4.92794	0.202925	down
ILMN_2918114	Apex1	9.33028	9.58987	9.76853	9.9493	10.0117	9.94317	9.47495	9.26514	9.54801	7.4913	7.72141	7.72518	7.75949	7.54624	7.49845	9.96804	0.0378993	9.56289	0.220363	9.42937	0.146844	7.60636	0.162708	7.63234	0.129261	9.56289	0.0370532	1.32423	1.32423	up	0.00130898	1.45264	1.45264	up	1.32423	774	0.723191	1.09697	down	no	2.23e-07	3.81201	0.262329	down	8.88e-08	3.47503	0.287767	down
ILMN_1227863	Ube2n	10.1803	9.9157	10.1947	10.4948	10.5043	10.6945	10.1232	10.2149	10.1433	9.70776	9.60696	10.2541	10.3586	10.1335	10.5422	10.5645	0.112646	10.0969	0.15709	10.1605	0.0482015	9.65736	0.0712785	10.3221	0.173159	10.1605	0.0119832	1.38282	1.38282	up	0.0096474	1.32321	1.32321	up	1.32321	775	0.870604	1.04505	up	no	0.153211	1.16895	1.16895	up	0.25498	1.11856	1.11856	up
ILMN_2798674	2810046L04Rik	11.0562	11.0905	10.8048	11.3927	11.4072	11.7196	11.0585	11.0675	11.1826	10.3895	10.4551	10.133	9.96732	10.3573	10.1402	11.5065	0.184728	10.9838	0.156031	11.1029	0.0691897	10.4223	0.0463968	10.1495	0.159929	11.1029	0.00954507	1.43661	1.43661	up	0.0194368	1.32283	1.32283	up	1.32283	776	0.704251	1.08602	up	no	0.00011	1.78306	0.560833	down	1.33e-05	1.93643	0.516414	down
ILMN_2451248	Tmem30b	6.84051	6.53713	6.5766	7.0586	6.98415	7.12054	6.86693	6.54028	6.47089	7.96192	7.96689	7.77418	7.58254	7.55033	7.84904	7.05443	0.0682893	6.65142	0.164945	6.62603	0.211488	7.96441	0.00351043	7.68902	0.145409	6.65142	0.0259397	1.32227	1.32227	up	0.0168845	1.34574	1.34574	up	1.32227	777	0.963399	1.01775	down	no	1.76e-05	2.05282	2.05282	up	1.83e-05	2.08926	2.08926	up
ILMN_2859978	Papss1	11.199	11.4957	11.4013	11.9821	11.8688	11.9705	11.5019	11.7078	11.4027	12.3523	12.3089	11.5839	11.8688	11.5295	11.8011	11.9404	0.0623567	11.3653	0.151564	11.5374	0.155618	12.3306	0.0306835	11.6958	0.164476	11.5374	0.0018538	1.48982	1.48982	up	0.0147863	1.32227	1.32227	up	1.32227	778	0.562318	1.12672	up	no	0.0372863	1.25746	1.25746	up	0.305635	1.11603	1.11603	up
ILMN_1243451	0610039P13Rik	8.33726	7.89605	8.09755	8.55158	8.50575	8.48189	7.83911	7.81339	7.95545	7.22663	7.45253	6.66852	6.80512	7.04791	6.74251	8.51307	0.0354187	8.11029	0.220881	7.86932	0.0756914	7.33958	0.159738	6.81602	0.164366	8.11029	0.03814	1.32206	1.32206	up	0.000113	1.56239	1.56239	up	1.32206	779	0.364528	1.18179	down	no	7.94e-06	2.45253	0.407742	down	6.77e-06	2.07527	0.481865	down
ILMN_2752300	4930452B06Rik	8.74491	8.58901	8.74381	9.07556	9.1858	9.02115	8.73513	8.51737	8.70846	8.02055	7.79792	8.34851	8.47305	8.634	8.42876	9.09417	0.083891	8.69258	0.0896913	8.65365	0.118776	7.90923	0.157421	8.47108	0.120226	8.69258	0.0169132	1.32097	1.32097	up	0.00629081	1.35709	1.35709	up	1.32097	780	0.927123	1.02735	down	no	0.0903314	1.16594	0.857675	down	0.16945	1.13491	0.88113	down
ILMN_2689274	Dnchc1	9.32378	8.89432	8.8976	9.54254	9.52391	9.69301	9.30056	9.4083	8.84615	10.2124	10.1444	9.89633	9.8441	10.0153	10.1101	9.58649	0.0927236	9.03857	0.24701	9.185	0.29836	10.1784	0.048079	9.96648	0.119613	9.185	0.00891142	1.46198	1.46198	up	0.0578323	1.32087	1.32087	up	1.32087	781	0.763585	1.10683	up	no	8.87e-05	1.90252	1.90252	up	0.000504	1.71889	1.71889	up
ILMN_2464217	Zfp275	8.57455	8.24684	8.634	8.71046	8.96006	8.98828	8.64563	8.51127	8.2698	8.80809	8.96086	8.16328	7.77111	8.18836	8.30342	8.88627	0.152904	8.48513	0.208498	8.47556	0.190443	8.88448	0.10803	8.10654	0.231795	8.48513	0.0519983	1.32055	1.32055	up	0.0276548	1.32933	1.32933	up	1.32055	782	0.987607	1.00665	down	no	0.050508	1.30006	0.769192	down	0.0479318	1.29147	0.774309	down
ILMN_2515349	Zfp64	9.58084	9.264	9.3537	9.82706	9.74511	9.82961	9.49887	9.14996	9.20828	8.74541	9.02745	8.60466	8.73389	8.94711	8.77718	9.80059	0.0480637	9.39951	0.163312	9.2857	0.186897	8.88643	0.199434	8.76571	0.141404	9.39951	0.0249537	1.3205	1.3205	up	0.00313543	1.42889	1.42889	up	1.3205	783	0.76978	1.08208	down	no	0.000692	1.55165	0.644477	down	0.00281671	1.43395	0.697377	down
ILMN_2939503	4922503N01Rik	7.55869	7.92413	7.92654	8.1568	8.27074	8.18495	7.37752	7.41897	7.31662	7.71294	7.91883	8.94181	8.34419	8.51412	8.78897	8.20416	0.0593467	7.80312	0.211684	7.37104	0.0514852	7.81588	0.145584	8.64727	0.268586	7.80312	0.0378453	1.32046	1.32046	up	6.98e-06	1.78154	1.78154	up	1.32046	784	0.044616	1.34918	down	yes	0.000837	1.79521	1.79521	up	1.08e-05	2.42206	2.42206	up
ILMN_2647427	4632415K11Rik	7.92535	7.71785	7.35871	8.0102	8.00098	8.19341	7.59251	7.59203	7.71263	7.6291	7.50525	8.74467	8.71083	8.35678	8.6493	8.0682	0.10854	7.6673	0.28668	7.63239	0.0694932	7.56718	0.0875711	8.61539	0.176871	7.6673	0.0755698	1.32032	1.32032	up	0.00587162	1.35266	1.35266	up	1.32032	785	0.949414	1.02449	down	no	0.000229	1.92932	1.92931	up	1.47e-05	1.97657	1.97657	up
ILMN_2512297	Trpm4	6.43196	6.46873	6.75043	6.99148	6.99886	7.00481	6.59107	6.66068	6.541	7.00754	7.22612	7.17271	7.0271	7.08078	7.17858	6.99838	0.00667729	6.55038	0.174227	6.59758	0.0601041	7.11683	0.154561	7.11479	0.0736407	6.59758	0.0130809	1.36415	1.36415	up	0.00680864	1.32024	1.32024	up	1.32024	786	0.913206	1.03326	up	no	0.000835	1.47879	1.47879	up	0.000356	1.43118	1.43118	up
ILMN_2634222	Efs	10.0807	9.81753	9.77314	10.2015	10.2874	10.4986	9.95085	9.94586	9.89092	10.493	10.8403	10.2947	11.1058	11.1826	10.5751	10.3292	0.15291	9.89047	0.166257	9.92921	0.033252	10.6666	0.245585	10.7896	0.426384	9.92921	0.0245986	1.35539	1.35539	up	0.0140125	1.31947	1.31947	up	1.31947	787	0.929661	1.02722	up	no	0.00334099	1.86489	1.86489	up	0.00289142	1.81547	1.81547	up
ILMN_2534921	LOC386486	9.13134	9.18709	9.29028	9.39378	9.63628	9.77574	9.08771	9.26677	9.06133	9.76556	9.75622	9.41379	9.70474	9.90887	9.70369	9.60193	0.193285	9.2029	0.0806438	9.1386	0.111773	9.76089	0.00661003	9.68277	0.203629	9.2029	0.0356176	1.31862	1.31862	up	0.00990517	1.37872	1.37872	up	1.31862	788	0.860447	1.04558	down	no	0.00609368	1.39462	1.39462	up	0.0027075	1.45818	1.45818	up
ILMN_2850450	Apbb2	8.26447	8.2258	8.02264	8.39103	8.38888	8.92674	7.98138	8.08198	7.80899	9.28099	9.42616	8.18987	8.54042	8.3138	8.88807	8.56888	0.309915	8.17097	0.129901	7.95745	0.138055	9.35358	0.102651	8.48304	0.306556	8.17097	0.0955969	1.3176	1.3176	up	0.00518938	1.52778	1.52777	up	1.3176	789	0.40002	1.15951	down	no	0.13109	1.24149	1.24149	up	0.0153784	1.43952	1.43952	up
ILMN_2986051	Ccbl1	8.55405	8.24463	8.67792	8.89833	8.96256	8.88474	8.44554	8.72714	8.37964	10.2428	10.2751	10.0796	10.0448	9.85633	10.0215	8.91521	0.0415665	8.4922	0.223165	8.51744	0.18457	10.259	0.0228834	10.0006	0.0990758	8.51744	0.0304131	1.34073	1.34073	up	0.019773	1.31748	1.31747	up	1.31747	790	0.965182	1.01765	up	no	1.13e-06	2.84488	2.84487	up	4.58e-07	2.79554	2.79554	up
ILMN_2681776	Mapk6	10.9607	10.5774	10.8259	11.1526	11.1565	11.2469	10.9834	10.9627	10.4009	9.98466	9.98011	10.6599	10.2603	9.99348	10.4908	11.1853	0.0533319	10.788	0.194466	10.7823	0.330484	9.98238	0.00321663	10.3511	0.289248	10.788	0.0341145	1.31707	1.31707	up	0.0674913	1.32227	1.32227	up	1.31707	791	0.992281	1.00395	down	no	0.0422517	1.35367	0.738735	down	0.0727899	1.34834	0.741653	down
ILMN_2491719	Zfp612	7.2382	7.61971	7.63655	7.90875	7.88193	8.31286	7.36898	7.70463	7.84149	9.31898	9.21578	9.07603	8.99771	9.14662	9.2466	8.03451	0.241432	7.49815	0.225283	7.63836	0.243126	9.26738	0.0729741	9.11674	0.105803	7.63836	0.0211039	1.45031	1.45031	up	0.0778706	1.31599	1.31599	up	1.31599	792	0.747728	1.10207	up	no	7.21e-07	3.07074	3.07074	up	1.22e-06	2.78635	2.78635	up
ILMN_1237328	Mboat5	8.50464	8.17127	8.39103	8.72714	8.63335	8.8946	8.10693	8.09024	8.4772	8.35953	8.26836	9.17957	9.34809	8.98521	9.26514	8.7517	0.132344	8.35565	0.169479	8.22479	0.218755	8.31395	0.0644705	9.1945	0.155566	8.35565	0.0387769	1.3159	1.3159	up	0.00565098	1.44084	1.44084	up	1.3159	793	0.738462	1.09494	down	no	0.000114	1.78863	1.78863	up	4.83e-05	1.95845	1.95845	up
ILMN_3016674	Rreb1	8.41484	8.37297	8.43032	8.72584	8.7237	9.13175	8.43454	8.26709	8.69201	9.07735	9.30172	9.14077	9.06407	9.23629	9.7029	8.86043	0.234972	8.40604	0.0296679	8.46455	0.214045	9.18953	0.158659	9.28601	0.28672	8.46455	0.0222614	1.3702	1.3702	up	0.0644962	1.31575	1.31575	up	1.31575	794	0.893587	1.04139	up	no	0.000361	1.84033	1.84033	up	0.00106401	1.7672	1.7672	up
ILMN_1253387	Klf5	7.76377	7.75421	7.64668	7.85175	8.30788	8.19224	7.20116	7.29244	7.26154	9.63751	9.62584	9.67566	8.80957	9.29444	9.82622	8.11729	0.237122	7.72155	0.065017	7.25171	0.046427	9.63167	0.00825264	9.40147	0.45365	7.72155	0.0502001	1.31561	1.31561	up	4.57e-05	1.82207	1.82207	up	1.31561	795	0.00811078	1.38496	down	yes	4.09e-05	3.2041	3.2041	up	3.91e-06	4.43755	4.43755	up
ILMN_1215472	Sema6a	6.84127	6.77761	6.41323	7.06383	7.0162	7.13798	6.87518	6.39802	6.50788	6.80358	6.85636	6.61552	6.71757	6.4857	6.77139	7.07267	0.0613653	6.67737	0.230957	6.59369	0.249886	6.82997	0.0373246	6.64754	0.125779	6.67737	0.0476793	1.31522	1.31521	up	0.0115484	1.39376	1.39376	up	1.31521	796	0.872673	1.05972	down	no	0.874056	1.02089	0.979536	down	0.774389	1.03803	1.03803	up
ILMN_3072957	2700083E18Rik	10.2386	9.75362	10.0127	10.7294	10.6231	10.7808	10.3682	10.3625	10.217	10.0461	10.0446	9.42346	9.64425	9.7859	9.32318	10.7111	0.0804066	10.0016	0.242681	10.3159	0.0856878	10.0453	0.00108894	9.5442	0.209648	10.3159	0.00108163	1.63518	1.63518	up	0.0108515	1.31512	1.31512	up	1.31512	797	0.213648	1.24337	up	no	0.0218449	1.37311	0.728272	down	0.00021	1.70728	0.585726	down
ILMN_2614462	Krt1-19	7.18595	6.94287	7.22865	7.11072	7.5898	7.84183	6.90577	6.69827	6.57726	8.74104	8.68953	7.30074	7.52526	7.27136	7.39536	7.51412	0.371386	7.11916	0.154157	6.7271	0.166142	8.71528	0.0364213	7.37318	0.114362	7.11916	0.147767	1.3149	1.3149	up	0.00160274	1.7255	1.7255	up	1.3149	798	0.0783652	1.31226	down	no	0.0730506	1.19252	1.19252	up	0.000339	1.5649	1.5649	up
ILMN_2925433	Plch2	6.7324	6.86016	6.96981	7.09735	7.21095	7.43825	6.676	6.77986	6.74715	10.0702	10.0374	11.6152	12.3942	11.86	12.2194	7.24885	0.173577	6.85412	0.118817	6.73434	0.053101	10.0538	0.0231712	12.0222	0.350818	6.85412	0.0379345	1.31469	1.31469	up	0.00274969	1.42851	1.42851	up	1.31469	799	0.677983	1.08657	down	no	1.96e-09	35.9542	35.9541	up	7e-10	39.0668	39.0668	up
ILMN_1258738	BC023957	8.28114	8.32889	7.9864	8.59122	8.81828	9.04959	8.25059	8.4963	8.53164	10.0949	10.399	9.23138	8.8966	9.19326	8.98728	8.8197	0.229186	8.19881	0.185495	8.42618	0.153087	10.247	0.214987	9.07713	0.161184	8.42618	0.00535848	1.53782	1.53782	up	0.0471791	1.31359	1.31359	up	1.31359	800	0.414732	1.1707	up	no	0.000104	1.83823	1.83823	up	0.000541	1.5702	1.5702	up
ILMN_3156529	Slc9a8	7.97219	7.92654	7.84096	8.34119	7.97172	8.6049	7.76404	7.87734	7.94413	9.27584	9.23362	8.95063	8.88408	9.30508	9.31205	8.30594	0.318059	7.91323	0.0666152	7.86184	0.091039	9.25473	0.0298548	9.11296	0.22751	7.91323	0.0936893	1.31285	1.31285	up	0.0401734	1.36047	1.36046	up	1.31285	801	0.891339	1.03626	down	no	1.18e-05	2.29696	2.29696	up	6.49e-06	2.38026	2.38026	up
ILMN_2872371	Ppp1r14d	6.56735	6.71236	6.46318	7.00225	6.98657	6.9304	6.49005	6.67947	6.50483	7.4689	7.51899	8.32788	8.11075	7.98714	7.99556	6.97307	0.0377798	6.58096	0.125148	6.55812	0.10535	7.49394	0.0354215	8.10533	0.158721	6.58096	0.0206172	1.31231	1.31231	up	0.00731385	1.33326	1.33326	up	1.31231	802	0.961257	1.01596	down	no	7.11e-07	2.87661	2.87661	up	3.27e-07	2.92253	2.92253	up
ILMN_2757634	9030611O19Rik	6.66818	6.55627	6.5715	6.94673	7.01645	7.06417	6.66402	6.60653	6.58108	9.21615	9.49687	7.06039	7.83297	7.36742	7.52842	7.00912	0.0590663	6.59865	0.0606971	6.61721	0.0424919	9.35651	0.198499	7.4473	0.322182	6.61721	0.0112652	1.32912	1.32912	up	0.00853126	1.31213	1.31213	up	1.31213	803	0.965182	1.01295	up	no	0.000896	1.80082	1.80082	up	0.000815	1.7778	1.7778	up
ILMN_1250011	Tob1	8.32889	8.12249	8.4164	8.70125	8.58871	9.03905	8.239	8.38827	8.52608	9.26909	9.53602	8.48387	8.79941	8.67792	8.84476	8.77634	0.23437	8.28926	0.150906	8.38445	0.143579	9.40255	0.188749	8.70149	0.161275	8.38445	0.0223687	1.4016	1.4016	up	0.0479792	1.31211	1.31211	up	1.31211	804	0.796906	1.06821	up	no	0.0122334	1.33074	1.33074	up	0.0383372	1.24577	1.24577	up
ILMN_1258571	Sp6	7.76718	7.39061	7.6291	8.03186	8.0156	7.9147	7.14749	7.02634	7.21739	6.98364	6.92793	6.92609	6.69575	6.7867	7.00947	7.98739	0.0634716	7.59563	0.190501	7.1304	0.0966642	6.95578	0.0393919	6.8545	0.140169	7.59563	0.0365112	1.31199	1.31199	up	7.49e-06	1.81125	1.81125	up	1.31199	805	0.0278673	1.38053	down	yes	0.000296	1.67148	0.598272	down	0.0451134	1.21075	0.825933	down
ILMN_2654997	5730453H04Rik	8.28505	7.84011	8.05145	8.35379	8.297	8.70069	7.02298	6.91295	7.06454	8.40976	8.15092	6.6539	7.14409	6.57438	7.05679	8.45049	0.218525	8.05887	0.222562	7.00016	0.0783323	8.28034	0.183025	6.85729	0.284873	8.05887	0.0868844	1.31187	1.31187	up	1e-07	2.73272	2.73272	up	1.31187	806	5.57e-05	2.08307	down	yes	8.34e-05	2.29992	0.434799	down	0.466754	1.1041	0.905716	down
ILMN_2697012	Dact2	6.99162	6.95399	6.99864	7.36171	7.2241	7.53285	6.66705	6.3344	6.53489	8.38268	8.63335	7.28211	7.28031	7.20502	7.39326	7.37289	0.154676	6.98141	0.024007	6.51211	0.167488	8.50802	0.177252	7.29017	0.0775465	6.98141	0.0255014	1.31173	1.31173	up	3.84e-05	1.81601	1.81601	up	1.31173	807	0.0171827	1.38444	down	yes	0.011536	1.23864	1.23864	up	5.29e-05	1.71482	1.71482	up
ILMN_1220815	Syt5	6.9362	6.78776	6.75769	7.09796	7.27982	7.27723	6.69834	6.99352	6.77019	7.48749	7.72994	7.12926	7.16888	6.96682	7.03493	7.21834	0.104258	6.82722	0.0955731	6.82068	0.153934	7.60871	0.171435	7.07497	0.0914079	6.82722	0.0228485	1.31141	1.31141	up	0.0191859	1.31736	1.31736	up	1.31141	808	0.989758	1.00454	down	no	0.0496907	1.18736	1.18736	up	0.0591861	1.19275	1.19275	up
ILMN_1228475	Ulk1	9.43989	9.19997	9.1858	9.6236	9.70153	9.82363	9.37942	9.45529	9.14077	9.4391	9.33296	8.69175	8.7708	8.91666	8.83183	9.71626	0.100825	9.27522	0.142783	9.32516	0.164128	9.38603	0.0750488	8.80276	0.095154	9.32516	0.0145913	1.35758	1.35758	up	0.0225837	1.31139	1.31139	up	1.31139	809	0.912939	1.03522	up	no	0.00236952	1.38747	0.720735	down	0.00124602	1.43634	0.696212	down
ILMN_1254697	Rtn1	6.89744	6.69763	6.41575	7.37443	7.16794	7.54878	6.96284	6.97519	6.9805	7.16725	7.25372	6.63741	6.97477	6.81322	6.77978	7.36372	0.190644	6.67027	0.242007	6.97284	0.00905945	7.21048	0.0611454	6.80129	0.138512	6.97284	0.00273035	1.61714	1.61714	up	0.0223088	1.31119	1.31119	up	1.31119	810	0.222498	1.23334	up	no	0.446846	1.09507	1.09507	up	0.179026	1.12627	0.887888	down
ILMN_3156058	Aspscr1	9.52431	9.30637	9.1421	9.75534	9.75754	9.63206	9.46172	9.38502	8.86079	9.61966	9.83139	9.51976	9.53914	9.66644	9.36242	9.71498	0.0718175	9.32426	0.19173	9.23584	0.327061	9.72552	0.149716	9.52194	0.124669	9.32426	0.0381179	1.31105	1.31105	up	0.0266533	1.39391	1.39391	up	1.31105	811	0.874477	1.0632	down	no	0.191583	1.14685	1.14685	up	0.133104	1.21934	1.21934	up
ILMN_2594477	Papss1	8.80109	8.95146	8.78424	9.39153	9.17229	9.21058	8.75232	9.04273	8.80885	9.97749	9.7859	9.67398	9.86091	9.30545	9.61587	9.25813	0.117098	8.84559	0.0920668	8.86796	0.153965	9.88169	0.135475	9.61405	0.230774	8.86796	0.0175911	1.33103	1.33103	up	0.0230943	1.31055	1.31055	up	1.31055	812	0.962456	1.01563	up	no	0.000427	1.70344	1.70344	up	0.000607	1.67724	1.67724	up
ILMN_2594269	Crk7	6.55887	6.68354	6.44796	7.06959	6.91238	6.87716	6.56892	6.3233	6.74955	6.64734	6.8502	6.59668	6.73021	6.53487	6.61615	6.95304	0.102454	6.56345	0.117857	6.54726	0.21395	6.74877	0.143447	6.61948	0.0815487	6.56345	0.0261476	1.31002	1.31002	up	0.027788	1.32481	1.32481	up	1.31002	813	0.975922	1.01129	down	no	0.676197	1.0396	1.0396	up	0.650901	1.05133	1.05133	up
ILMN_2833606	Ssr2	11.706	11.5765	11.6579	12.1695	12.0632	12.0673	11.6897	11.7608	11.681	13.4655	13.1479	11.8564	12.3202	12.014	11.8505	12.1	0.0602518	11.6468	0.0654368	11.7105	0.0437772	13.3067	0.224598	12.0103	0.220059	11.7105	0.00580686	1.3691	1.3691	up	0.00901734	1.30994	1.30994	up	1.30994	814	0.849117	1.04516	up	no	0.0310564	1.28654	1.28654	up	0.0621767	1.23095	1.23095	up
ILMN_3041056	Surf5	7.31711	7.44216	7.54195	8.01932	7.76892	7.68061	7.4006	7.46656	7.2065	7.87049	7.99097	7.70663	8.34563	7.31201	8.07323	7.82295	0.175699	7.43374	0.112657	7.35789	0.13519	7.93073	0.0851951	7.85937	0.449114	7.43374	0.0402429	1.30968	1.30968	up	0.00950946	1.38038	1.38038	up	1.30968	815	0.837087	1.05398	down	no	0.119192	1.34316	1.34316	up	0.0673928	1.41567	1.41567	up
ILMN_1249670	Cai	10.2465	10.4054	10.5532	10.855	10.7175	10.7978	10.3196	10.4768	10.3184	12.1959	11.9705	10.5003	11.0895	10.1106	11.0767	10.7901	0.0690895	10.4017	0.153388	10.3716	0.0911171	12.0832	0.159433	10.6943	0.476347	10.4017	0.029359	1.3089	1.3089	up	0.00700067	1.33651	1.33651	up	1.3089	816	0.947454	1.0211	down	no	0.315241	1.22479	1.22479	up	0.254815	1.25063	1.25063	up
ILMN_2715328	Rasa2	7.99499	8.07194	7.82875	8.35125	8.13586	8.6876	8.1275	7.82919	8.05329	7.79209	7.92535	7.43025	8.068	7.3929	7.74844	8.39157	0.278074	7.96523	0.124295	8.00333	0.155304	7.85872	0.0942298	7.6599	0.315389	8.00333	0.0563531	1.34382	1.34382	up	0.0711128	1.3088	1.3088	up	1.3088	817	0.935098	1.02676	up	no	0.145645	1.2357	0.809257	down	0.10536	1.26877	0.788165	down
ILMN_2760244	Snx7	7.86575	8.28505	7.82968	8.3547	8.59341	8.19626	7.73763	7.7134	8.08005	8.5684	8.64411	7.89971	7.77087	7.97572	8.11075	8.38146	0.199918	7.99349	0.253138	7.84369	0.205048	8.60625	0.0535343	7.93926	0.142193	7.99349	0.0965386	1.30855	1.30855	up	0.00704404	1.45172	1.45172	up	1.30855	818	0.717898	1.10942	down	no	0.775468	1.0383	0.963108	down	0.568773	1.06849	1.06849	up
ILMN_2721221	Pcnt2	8.11075	7.83911	8.05329	8.23703	8.16096	8.76746	7.9348	7.96921	7.96118	7.48853	7.49533	7.38522	7.48444	7.68481	7.60386	8.38849	0.3304	8.00105	0.143156	7.95506	0.0180036	7.49193	0.00480444	7.53958	0.131772	8.00105	0.123828	1.30807	1.30807	up	0.0457928	1.35043	1.35043	up	1.30807	819	0.910104	1.03239	down	no	0.00422414	1.37694	0.726248	down	0.00338119	1.33374	0.74977	down
ILMN_2491589	Vgll4	8.80071	8.76426	9.04192	9.05749	9.30104	9.40906	8.92954	8.75457	8.86599	9.72475	9.59328	9.13671	9.27395	8.52485	9.33095	9.25587	0.180086	8.86896	0.150889	8.85003	0.0885708	9.65902	0.0929626	9.06661	0.370262	8.86896	0.0512403	1.30758	1.30758	up	0.0194113	1.32485	1.32485	up	1.30758	820	0.96876	1.01321	down	no	0.414536	1.14683	1.14683	up	0.353338	1.16198	1.16198	up
ILMN_2669416	Mgst1	8.28703	8.04564	7.88758	8.68531	8.68326	8.01227	8.30515	7.89178	7.57776	10.5704	10.7197	9.26586	9.20417	8.10629	9.18145	8.46028	0.387988	8.07342	0.201172	7.92489	0.364823	10.6451	0.10556	8.93944	0.556581	8.07342	0.187669	1.30755	1.30755	up	0.0745714	1.44933	1.44933	up	1.30755	821	0.773922	1.10843	down	no	0.0155384	1.82263	1.82263	up	0.00875764	2.02027	2.02027	up
ILMN_1219080	Ssh3	6.69776	6.61763	6.76211	7.00541	7.16016	7.34707	6.67851	6.83	6.84378	9.56675	9.53462	8.73869	8.68707	8.92674	8.56554	7.17088	0.171086	6.6925	0.0723847	6.7841	0.091698	9.55068	0.0227232	8.72951	0.15019	6.7841	0.00944066	1.39318	1.39318	up	0.0245672	1.30747	1.30747	up	1.30747	822	0.775427	1.06555	up	no	4.31e-08	4.10394	4.10394	up	3.94e-08	3.85148	3.85148	up
ILMN_3157399	Tead4	7.23343	7.06928	6.89643	7.41707	7.35896	7.58327	6.90852	7.04702	6.94995	7.01289	7.09463	6.76282	6.60746	6.93658	6.84208	7.4531	0.116416	7.06638	0.168523	6.9685	0.0710927	7.05376	0.0578028	6.78724	0.139318	7.06638	0.0402691	1.30742	1.30742	up	0.00272667	1.3992	1.3992	up	1.30742	823	0.780419	1.0702	down	no	0.0664358	1.21347	0.82408	down	0.168643	1.13387	0.881932	down
ILMN_2663196	Rin2	8.25136	7.83497	8.0294	8.55003	8.54145	8.18426	7.72005	7.35922	7.96246	7.76282	8.18694	7.92352	7.93828	7.48904	7.69391	8.42524	0.208743	8.03858	0.208347	7.68058	0.303553	7.97488	0.2999	7.76119	0.213154	8.03858	0.0810529	1.30737	1.30737	up	0.00151758	1.67559	1.67559	up	1.30737	824	0.24989	1.28165	down	no	0.129	1.212	0.825082	down	0.722735	1.05747	1.05747	up
ILMN_2617925	AW494914	8.20864	8.15959	8.17255	8.44653	8.47104	8.89624	8.07416	8.27646	8.30342	8.95626	9.16003	8.87719	8.57784	9.06938	8.6369	8.6046	0.252865	8.18026	0.0254212	8.21802	0.125306	9.05814	0.144086	8.79033	0.226647	8.21802	0.0379017	1.34196	1.34196	up	0.0545922	1.3073	1.3073	up	1.3073	825	0.927426	1.02652	up	no	0.00165623	1.52633	1.52633	up	0.00299228	1.48691	1.4869	up
ILMN_1236822	Cuedc2	10.0693	9.72299	10.135	11.0751	10.8372	10.737	10.5306	10.4447	10.5149	10.1127	10.1889	10.0039	10.6121	10.9431	10.3265	10.8831	0.173623	9.97575	0.22135	10.4967	0.0457266	10.1508	0.0538342	10.4714	0.400775	10.4967	0.000181	1.87561	1.87561	up	0.0216451	1.30711	1.30711	up	1.30711	826	0.0156125	1.43493	up	yes	0.0637225	1.40999	1.40999	up	0.932502	1.01769	0.982616	down
ILMN_2801427	Cmtm8	8.4751	8.29364	8.16002	8.91666	9.0683	9.02084	8.71809	8.69133	8.44007	10.5299	10.5128	9.68586	9.62719	9.65674	9.89592	9.00193	0.0775707	8.30959	0.158145	8.6165	0.153374	10.5213	0.0121014	9.71643	0.122032	8.6165	0.000444	1.61591	1.61591	up	0.0205255	1.30626	1.30626	up	1.30626	827	0.190567	1.23706	up	no	1.05e-06	2.65156	2.65156	up	4.69e-06	2.14344	2.14344	up
ILMN_2842572	Ndufs6	12.8503	12.4271	12.7455	13.0973	13.1975	12.8824	12.7338	12.7635	12.4691	12.9965	13.2077	13.5742	12.9994	13.9936	13.5816	13.0591	0.160984	12.6743	0.220418	12.6555	0.162075	13.1021	0.149409	13.5372	0.408595	12.6743	0.070428	1.30568	1.30568	up	0.0263158	1.32281	1.32281	up	1.30568	828	0.973743	1.01312	down	no	0.0042816	1.81872	1.81872	up	0.00253365	1.84259	1.84259	up
ILMN_2762863	AI606181	9.09902	8.53411	8.74008	9.06133	9.21307	9.47495	8.74299	8.81745	9.03483	8.04461	8.00404	8.45839	7.9766	8.6549	8.4129	9.24979	0.209238	8.79107	0.285888	8.86509	0.151638	8.02432	0.0286909	8.3757	0.28604	8.86509	0.0591816	1.37432	1.37432	up	0.0458627	1.30558	1.30558	up	1.30558	829	0.886879	1.05265	up	no	0.0721644	1.33365	0.749825	down	0.0185825	1.40386	0.712324	down
ILMN_1226901	Man2a2	7.22255	6.92062	7.01428	7.2846	7.49018	7.53647	7.02018	6.93197	7.0681	8.42565	8.2665	7.86857	7.53694	7.59848	7.66281	7.43708	0.134066	7.05248	0.154544	7.00675	0.0690544	8.34607	0.112534	7.6667	0.14406	7.05248	0.0412528	1.3055	1.3055	up	0.00785359	1.34755	1.34755	up	1.3055	830	0.913262	1.03221	down	no	0.000821	1.53072	1.53072	up	0.000183	1.58003	1.58003	up
ILMN_1245469	Rabggta	8.06868	7.4955	7.94091	8.15204	8.20208	8.30732	7.88193	7.86283	7.76377	8.8946	8.97673	8.9598	8.59122	9.09761	8.95329	8.22048	0.0792554	7.83503	0.300899	7.83618	0.0634264	8.93566	0.0580697	8.90048	0.216648	7.83618	0.0920514	1.30627	1.30627	up	0.0117876	1.30523	1.30523	up	1.30523	831	0.997549	1.0008	up	no	0.000175	2.09283	2.09282	up	1.7e-05	2.09116	2.09116	up
ILMN_2913222	Efcab4a	7.06447	7.27857	7.04091	7.40893	7.52227	7.60484	6.93326	7.02203	7.03781	7.77139	8.07323	7.44202	7.53946	8.21943	7.53266	7.51202	0.0983548	7.12798	0.130946	6.9977	0.0563666	7.92231	0.213435	7.68339	0.360108	7.12798	0.0301295	1.30498	1.30499	up	0.00131085	1.42831	1.42831	up	1.30499	832	0.6492	1.09451	down	no	0.0222765	1.46958	1.46958	up	0.00528201	1.60847	1.60847	up
ILMN_2630772	Tceal5	9.83082	9.33718	9.7423	10.0332	10.0108	10.0182	9.06313	9.1655	9.25987	10.3969	10.3848	11.3658	11.5006	11.7174	11.2325	10.0207	0.0113967	9.63677	0.263199	9.16283	0.0984001	10.3908	0.0085666	11.4541	0.206878	9.63677	0.0662152	1.3049	1.3049	up	6.18e-06	1.81237	1.81237	up	1.3049	833	0.0478148	1.38889	down	yes	1.58e-06	3.52418	3.52418	up	3.33e-08	4.8947	4.8947	up
ILMN_1258148	Inppl1	8.32763	8.03538	8.42525	8.57316	8.68185	8.68143	8.2824	8.25036	7.9107	8.44238	8.33018	7.64392	7.86646	7.34749	7.8198	8.64548	0.062631	8.26275	0.202873	8.14782	0.205977	8.38628	0.0793402	7.66942	0.235039	8.26275	0.0450653	1.30381	1.30381	up	0.00536486	1.41192	1.41192	up	1.30381	834	0.784447	1.08293	down	no	0.00521692	1.50873	0.662809	down	0.0158286	1.3932	0.717772	down
ILMN_2940440	Ganab	9.04983	8.62151	8.77895	9.52791	9.14378	9.34609	9.02115	8.71933	9.13293	10.0664	9.69627	9.66955	9.95875	9.53602	10.2161	9.33926	0.19216	8.81676	0.216649	8.9578	0.21395	9.88135	0.261747	9.84511	0.303826	8.9578	0.016411	1.43644	1.43644	up	0.0607676	1.30266	1.30266	up	1.30266	835	0.728574	1.1027	up	no	0.000339	2.03969	2.03969	up	0.000775	1.84972	1.84972	up
ILMN_1246611	Cd164	12.1794	12.0197	12.1868	12.4943	12.4741	12.5618	11.9874	11.782	11.9418	13.5553	13.4832	12.6369	12.3219	12.1794	12.6099	12.5101	0.0458967	12.1286	0.0944302	11.9038	0.107871	13.5192	0.0509244	12.437	0.223183	12.1286	0.0203773	1.30262	1.30262	up	0.000289	1.52233	1.52233	up	1.30262	836	0.317341	1.16867	down	no	0.0678185	1.23834	1.23834	up	0.00409289	1.44721	1.44721	up
ILMN_3136064	Clrn1	6.76189	6.67344	6.83106	7.02827	6.97088	7.49595	6.74906	6.9194	6.68253	6.94883	6.94135	9.93365	9.78165	9.37026	10.0498	7.16503	0.288018	6.75546	0.0790032	6.78367	0.122167	6.94509	0.00529227	9.78385	0.296787	6.78367	0.0648097	1.32829	1.32829	up	0.0741156	1.30258	1.30258	up	1.30258	837	0.948032	1.01974	up	no	3.33e-08	8.15896	8.15896	up	2.41e-08	8.00102	8.00102	up
ILMN_2769772	1500004A08Rik	6.61734	6.6833	6.71769	7.16194	7.2758	7.139	6.72676	6.94045	6.76857	8.5693	8.80446	7.16517	7.67985	7.36332	7.52204	7.19225	0.0732627	6.67277	0.0509963	6.81192	0.113252	8.68688	0.166278	7.4326	0.220192	6.81192	0.00202219	1.43343	1.43343	up	0.016304	1.30163	1.30163	up	1.30163	838	0.60316	1.10126	up	no	0.000327	1.69328	1.69328	up	0.00146206	1.53759	1.53759	up
ILMN_2652077	4632428M11Rik	7.343	7.29486	7.07231	7.64008	7.80399	7.40707	7.03964	7.45231	7.02028	8.54684	8.51801	8.75492	8.64342	8.47428	8.76077	7.61705	0.199464	7.23672	0.144408	7.17074	0.244031	8.53243	0.0203852	8.65835	0.134067	7.23672	0.0605018	1.30163	1.30163	up	0.0336834	1.36254	1.36254	up	1.30163	839	0.892814	1.04679	down	no	9.86e-07	2.67887	2.67887	up	1.6e-06	2.80422	2.80422	up
ILMN_2699621	Egfl9	7.16807	6.97256	7.07047	7.3778	7.50127	7.46866	7.05087	7.0289	7.01844	7.47443	7.19445	12.9185	13.1423	12.5732	12.9359	7.44924	0.0639864	7.07036	0.0977528	7.03274	0.0165482	7.33444	0.197978	12.8925	0.235894	7.07036	0.0229858	1.30033	1.30033	up	0.0052816	1.33469	1.33469	up	1.30033	840	0.924488	1.02643	down	no	1.26e-10	56.5757	56.5758	up	5.02e-11	58.0708	58.0708	up
ILMN_1243565	Manba	7.16613	6.98548	6.8006	7.27644	7.30138	7.50809	7.10808	6.94026	6.87175	9.96349	9.82081	8.02264	8.37297	7.9531	8.06754	7.36197	0.127157	6.98407	0.18277	6.97336	0.121592	9.89215	0.100891	8.10406	0.185351	6.98407	0.0519983	1.29945	1.29945	up	0.0201862	1.30913	1.30913	up	1.29945	841	0.98381	1.00745	down	no	2.18e-05	2.17346	2.17346	up	7.97e-06	2.18965	2.18965	up
ILMN_1232561	Rxrg	6.53489	6.73091	6.48519	7.15744	7.12448	7.1836	6.7733	6.69003	6.86891	7.75812	8.42085	7.16826	7.548	7.93434	7.53582	7.15517	0.0296218	6.58366	0.12992	6.77741	0.0895081	8.08949	0.468622	7.5466	0.312841	6.77741	0.00138204	1.48608	1.48608	up	0.0126467	1.29932	1.29932	up	1.29932	842	0.433813	1.14373	up	no	0.000388	1.94928	1.94928	up	0.00133773	1.70431	1.70431	up
ILMN_2925008	Sft2d2	6.76175	6.74033	6.83156	7.19599	7.1406	7.27553	6.9292	6.61469	6.93799	7.86646	7.51399	7.15439	7.28313	6.93344	7.28681	7.20404	0.0678217	6.77788	0.0477065	6.8273	0.184175	7.69022	0.249233	7.16444	0.165852	6.8273	0.00860998	1.34365	1.34365	up	0.0296714	1.29841	1.29841	up	1.29841	843	0.909668	1.03485	up	no	0.0108613	1.30728	1.30728	up	0.0388034	1.26326	1.26326	up
ILMN_2705946	Sema6a	6.75696	6.68585	6.69535	7.05146	7.09699	7.11805	6.69181	6.64649	6.53569	6.73211	6.76605	6.59875	6.74136	6.73514	6.68851	7.08884	0.0340379	6.71272	0.0386082	6.62466	0.0803143	6.74908	0.0240015	6.69094	0.0658331	6.71272	0.0169545	1.29785	1.29785	up	0.00251398	1.37953	1.37953	up	1.29785	844	0.777381	1.06294	down	no	0.865652	1.01521	0.985019	down	0.588068	1.04701	1.04701	up
ILMN_2706853	Scamp1	10.8604	10.5397	10.7601	11.1633	11.2496	11.2308	10.9607	10.7944	10.762	12.3729	12.4741	13.164	13.0314	12.905	12.8857	11.2146	0.0453736	10.7201	0.164049	10.839	0.106628	12.4235	0.0715956	12.9965	0.129028	10.839	0.00637624	1.40885	1.40885	up	0.0153227	1.29733	1.29733	up	1.29733	845	0.723677	1.08597	up	no	3.03e-08	4.84488	4.84488	up	1.41e-08	4.46136	4.46136	up
ILMN_3118584	Bex4	12.3202	11.8908	12.2069	12.4825	12.4495	12.6099	11.9044	11.6208	11.8161	11.877	11.7807	11.8054	11.9221	11.795	11.9026	12.514	0.0847028	12.1393	0.222526	11.7805	0.145119	11.8288	0.0680965	11.8563	0.0653845	12.1393	0.0608924	1.29656	1.29656	up	7.98e-05	1.6627	1.6627	up	1.29656	846	0.146521	1.28239	down	no	0.0613644	1.21675	0.821863	down	0.57367	1.05395	1.05395	up
ILMN_2909283	BC022593	7.51351	7.40392	7.29966	7.80844	7.84119	7.75358	7.54837	7.42948	7.30155	8.00364	8.15864	10.2337	10.1402	10.1875	10.1266	7.80107	0.0442661	7.4057	0.106938	7.42647	0.123434	8.08114	0.109603	10.172	0.0487123	7.42647	0.01762	1.31528	1.31528	up	0.0174947	1.29648	1.29648	up	1.29648	847	0.964729	1.0145	up	no	1.64e-09	6.80363	6.80363	up	1.05e-09	6.70637	6.70638	up
ILMN_1248293	Yap1	9.69963	9.30172	9.79145	10.2281	10.008	9.95736	9.6305	9.66284	9.77637	9.71717	9.81894	8.53843	8.48917	8.52066	8.56504	10.0645	0.14395	9.5976	0.260318	9.6899	0.0766074	9.76806	0.0719623	8.52833	0.031842	9.6899	0.033782	1.38213	1.38213	up	0.0226657	1.29647	1.29647	up	1.29647	848	0.828905	1.06607	up	no	1.96e-05	2.09838	0.476559	down	4.11e-07	2.23702	0.447023	down
ILMN_1245984	Prrg2	8.09721	8.24813	8.24463	8.46125	8.62543	8.62692	7.87933	8.18717	7.96038	9.71059	9.59055	9.45834	9.88559	9.62303	9.68631	8.5712	0.0952198	8.19666	0.0861451	8.00896	0.159564	9.65057	0.0848772	9.66331	0.176609	8.19666	0.0265199	1.29643	1.29643	up	0.001367	1.47656	1.47656	up	1.29643	849	0.476818	1.13895	down	no	9.82e-07	2.76381	2.76381	up	4.36e-07	3.14783	3.14783	up
ILMN_2606180	Acot7	9.24186	9.09305	9.05494	9.63802	9.78529	9.88442	9.27103	9.70474	9.2102	9.32799	9.40251	11.1288	11.457	10.6593	11.3395	9.76924	0.123978	9.12995	0.0987729	9.39532	0.269681	9.36525	0.0526908	11.1461	0.351832	9.39532	0.000706	1.55756	1.55756	up	0.0717684	1.29587	1.29587	up	1.29587	850	0.360554	1.20195	up	no	2.13e-06	4.04513	4.04513	up	1.11e-05	3.36549	3.36549	up
ILMN_2495363	Wasf2	7.67746	7.58224	7.68978	7.75102	8.19069	8.12951	7.55988	7.75451	7.58011	7.7445	7.82253	7.24308	7.19242	7.10026	7.39711	8.02374	0.238159	7.64982	0.0588529	7.6315	0.10701	7.78351	0.0551787	7.23322	0.12423	7.64982	0.0651293	1.29587	1.29587	up	0.0422067	1.31243	1.31243	up	1.29587	851	0.966727	1.01278	down	no	0.00401132	1.33478	0.749186	down	0.00598695	1.31794	0.758763	down
ILMN_2735792	Smarca4	9.01531	8.80042	8.69133	9.06274	9.06098	9.50474	8.97442	8.77981	8.69702	8.55973	8.95269	8.77777	8.70938	8.92542	8.95833	9.20949	0.255697	8.83569	0.164841	8.81708	0.142407	8.75621	0.277866	8.84273	0.118607	8.83569	0.0990081	1.29576	1.29576	up	0.0551063	1.31258	1.31258	up	1.29576	852	0.971322	1.01298	down	no	0.968681	1.00489	1.00489	up	0.875164	1.01794	1.01794	up
ILMN_2758632	Mnat1	10.2677	9.94079	10.4599	10.7515	10.7394	10.4903	10.4648	10.2638	10.1313	9.48978	9.25526	8.90354	9.53823	8.82269	8.99278	10.6604	0.14744	10.2228	0.26244	10.2866	0.167932	9.37252	0.165829	9.06431	0.323493	10.2866	0.0483684	1.35433	1.35433	up	0.039743	1.29574	1.29574	up	1.29574	853	0.902687	1.04522	up	no	0.00025	2.23224	0.447981	down	6.81e-05	2.33318	0.428599	down
ILMN_1245609	Sgpl1	7.89204	7.67372	7.95793	8.23794	8.35084	8.50997	7.86673	8.10432	8.00817	8.79796	8.8494	8.54378	8.79127	8.72013	8.71313	8.36625	0.136667	7.84123	0.148758	7.99308	0.119513	8.82368	0.0363722	8.69208	0.10498	7.99308	0.00589366	1.43896	1.43896	up	0.0275226	1.2952	1.2952	up	1.2952	854	0.607433	1.11099	up	no	3.85e-05	1.80356	1.80356	up	9.34e-05	1.62338	1.62338	up
ILMN_1255996	Adam11	7.17777	7.12713	7.12002	7.45959	7.51983	7.56436	6.97297	7.21592	7.23217	7.16003	7.13107	7.01992	7.49571	7.38378	7.04525	7.5146	0.052583	7.14164	0.031488	7.14035	0.145186	7.14555	0.0204778	7.23616	0.239698	7.14164	0.0184779	1.295	1.295	up	0.0212132	1.29616	1.29616	up	1.295	855	0.996855	1.00089	down	no	0.592008	1.06771	1.06771	up	0.616975	1.06866	1.06867	up
ILMN_2941992	Psen2	7.0948	6.92379	7.34167	7.59598	7.39872	7.48433	7.00064	6.96374	6.99047	8.54221	8.52695	8.63744	8.28324	8.4164	8.44174	7.49301	0.0989198	7.12009	0.210087	6.98495	0.0190609	8.53458	0.0107897	8.44471	0.146095	7.12009	0.0594514	1.29497	1.29497	up	0.00130584	1.42214	1.42214	up	1.29497	856	0.67738	1.0982	down	no	4.51e-06	2.50467	2.50467	up	2.59e-07	2.75062	2.75062	up
ILMN_2675908	2510002A14Rik	6.76509	7.02789	6.88387	7.30177	7.11599	7.56193	6.96382	6.92755	6.97004	6.95882	6.93628	7.18322	7.80556	6.96696	7.63358	7.32656	0.223998	6.89228	0.131603	6.9538	0.0229458	6.94755	0.0159389	7.39733	0.388815	6.9538	0.0353466	1.35123	1.35123	up	0.0407793	1.29483	1.29483	up	1.29483	857	0.868545	1.04356	up	no	0.044606	1.41917	1.41917	up	0.0622071	1.35993	1.35993	up
ILMN_1218325	Atp6v1f	11.5006	11.0869	11.3574	11.9102	11.8564	11.2913	11.1867	10.9647	10.9722	12.8375	12.9716	13.0418	12.3089	12.6309	12.6369	11.6859	0.34283	11.315	0.210084	11.0412	0.126029	12.9046	0.094787	12.6546	0.30018	11.315	0.180446	1.29322	1.29322	up	0.0047771	1.56344	1.56344	up	1.29322	858	0.290533	1.20895	down	no	4.09e-05	2.53091	2.5309	up	3.87e-06	3.05975	3.05975	up
ILMN_1236221	Rev3l	9.13293	9.15962	9.51313	9.72231	9.55848	9.63681	9.17879	9.2222	9.37238	9.47845	9.65848	8.68254	9.05944	8.52813	9.02803	9.6392	0.0819417	9.26856	0.212227	9.25779	0.101582	9.56846	0.127301	8.82453	0.261158	9.26856	0.0591146	1.29293	1.29293	up	0.0154298	1.30262	1.30262	up	1.29293	859	0.984047	1.00749	down	no	0.0332645	1.3604	0.73508	down	0.0217708	1.35028	0.740589	down
ILMN_1237750	1810060D16Rik	11.7982	11.4435	11.4675	12.0166	11.8755	11.9284	11.484	11.4634	11.2556	11.4994	11.5983	11.2346	11.3268	11.3742	11.0843	11.9402	0.0712386	11.5697	0.198205	11.401	0.126349	11.5488	0.069918	11.255	0.127707	11.5697	0.0520656	1.29276	1.29276	up	0.00121443	1.45314	1.45314	up	1.29276	860	0.589289	1.12406	down	no	0.0461381	1.2438	0.80399	down	0.288423	1.10652	0.903732	down
ILMN_1250103	Tle2	6.81522	6.77188	6.92567	7.28097	7.24528	7.09787	6.77732	6.70658	6.93063	8.52107	8.68295	8.11535	8.62151	8.75698	7.97516	7.20804	0.0970651	6.83759	0.0793002	6.80484	0.114532	8.60201	0.114463	8.36725	0.38023	6.83759	0.0276117	1.29275	1.29275	up	0.0124998	1.32244	1.32244	up	1.29275	861	0.939261	1.02296	down	no	2.86e-05	2.88718	2.88718	up	1.89e-05	2.95347	2.95347	up
ILMN_2697220	Figf	6.94673	7.48724	7.16667	7.57573	7.65987	7.59178	7.12575	7.13284	7.45874	6.63518	6.58013	8.12857	8.42705	8.48784	8.33194	7.60913	0.0446725	7.20021	0.271811	7.23911	0.190239	6.60765	0.0389267	8.34385	0.157204	7.23911	0.0543069	1.32769	1.32769	up	0.0327856	1.29237	1.29237	up	1.29237	862	0.947353	1.02733	up	no	3.64e-05	2.20937	2.20937	up	1.21e-05	2.1506	2.15059	up
ILMN_2710185	Mylc2b	8.98678	8.83051	9.07807	9.13236	9.39273	9.47845	8.82131	8.95365	8.97673	9.29115	9.45355	9.48398	9.59328	8.80688	9.66345	9.33451	0.180241	8.96512	0.125193	8.91723	0.0838648	9.37235	0.11483	9.3869	0.393667	8.96512	0.0564744	1.29181	1.29181	up	0.0158416	1.33541	1.33541	up	1.29181	863	0.905932	1.03375	down	no	0.089702	1.33958	1.33958	up	0.0540485	1.38479	1.38479	up
ILMN_2606130	Nspc1	9.78426	9.88363	9.89633	10.3747	10.1848	10.1122	9.72299	9.92039	9.70649	9.59391	9.64633	10.615	10.5475	10.7904	10.5406	10.2239	0.135567	9.85474	0.0613682	9.78329	0.119019	9.62012	0.0370651	10.6234	0.116288	9.85474	0.0332039	1.29162	1.29162	up	0.00891084	1.3572	1.3572	up	1.29162	864	0.837152	1.05077	down	no	4.36e-05	1.70365	1.70365	up	2.51e-05	1.79014	1.79014	up
ILMN_2920752	Arhgef1	8.02101	8.13035	7.95722	8.32928	8.37997	8.50497	7.87688	8.16589	7.86857	9.51629	9.51921	8.34711	8.60283	9.06362	8.41484	8.40474	0.0904267	8.0362	0.0875599	7.97045	0.169313	9.51775	0.00206404	8.6071	0.322999	8.0362	0.0285594	1.29105	1.29105	up	0.0111561	1.35125	1.35125	up	1.29105	865	0.871582	1.04663	down	no	0.0116575	1.48545	1.48545	up	0.00709723	1.55472	1.55472	up
ILMN_2794051	Stk38l	7.98714	7.61778	7.8526	8.4129	8.09721	8.38753	7.95615	7.87688	7.95918	8.93343	8.85758	9.01801	8.43398	9.01467	8.7964	8.29921	0.175402	7.81917	0.186939	7.93074	0.0466692	8.8955	0.0536333	8.81576	0.274834	7.93074	0.0194045	1.39478	1.39478	up	0.0297374	1.29099	1.29099	up	1.29099	866	0.746773	1.0804	up	no	0.000229	1.99528	1.99528	up	0.000221	1.8468	1.8468	up
ILMN_3092653	Palld	9.39477	9.32858	9.20255	9.60824	9.46892	9.95338	9.1688	9.18799	9.01434	8.14221	8.04282	8.78139	9.00794	8.81479	9.2655	9.67685	0.24941	9.30863	0.0976534	9.12371	0.0952006	8.09251	0.070273	8.96741	0.222413	9.30863	0.0819863	1.29076	1.29076	up	0.00452742	1.46728	1.46728	up	1.29076	867	0.445758	1.13676	down	no	0.0456876	1.26683	0.789369	down	0.349328	1.11443	0.89732	down
ILMN_2838372	2010111I01Rik	7.49362	7.74967	7.66362	7.89286	8.13282	7.98387	7.15969	7.35843	7.30471	7.35317	7.28188	7.87049	7.69313	7.66475	7.54336	8.00318	0.121139	7.63564	0.130298	7.27428	0.102803	7.31752	0.0504039	7.69293	0.13502	7.63564	0.0420792	1.29015	1.29015	up	7.46e-05	1.65738	1.65738	up	1.29015	868	0.0733532	1.28464	down	no	0.706721	1.04051	1.04051	up	0.00493574	1.33668	1.33668	up
ILMN_2729422	Ror2	8.89077	8.80495	8.86446	9.09705	9.21578	9.3464	8.70296	8.48599	8.65439	7.17244	6.89774	7.55022	7.09954	7.56806	7.61778	9.21974	0.124719	8.85339	0.0439686	8.61444	0.113864	7.03509	0.194248	7.4589	0.241274	8.85339	0.030904	1.28909	1.28909	up	0.00056	1.52129	1.52129	up	1.28909	869	0.259267	1.18013	down	no	4.39e-06	2.62896	0.380378	down	1.84e-05	2.22769	0.448896	down
ILMN_3098718	Hecw2	6.67194	6.83525	6.81023	7.25163	6.90111	7.26217	6.82196	6.63877	6.73006	6.73017	6.66613	6.64827	6.75038	6.77471	6.66584	7.1383	0.205482	6.77247	0.0879611	6.73027	0.091599	6.69815	0.0452814	6.7098	0.0621253	6.77247	0.0608713	1.28862	1.28862	up	0.0236288	1.32688	1.32688	up	1.28862	870	0.915924	1.02969	down	no	0.608982	1.0444	0.957489	down	0.882633	1.01429	0.985915	down
ILMN_1260020	2010005A06Rik	7.50392	7.31274	7.45376	7.71506	7.68401	7.96577	7.24627	7.21981	7.49703	8.17163	8.2734	8.10783	7.85437	8.46065	8.34252	7.78828	0.154492	7.42347	0.099127	7.32104	0.152987	8.22252	0.0719658	8.19134	0.268271	7.42347	0.0457767	1.28771	1.28771	up	0.00871748	1.38246	1.38246	up	1.28771	871	0.769407	1.07359	down	no	0.000845	1.70275	1.70275	up	0.000352	1.82805	1.82805	up
ILMN_2627713	AU020772	8.70275	8.59859	8.74741	9.11783	9.42776	9.30583	8.95798	8.98598	8.81411	9.33095	9.37642	9.21458	9.31438	9.35897	9.55512	9.2838	0.156135	8.68292	0.0763694	8.91936	0.0922184	9.35368	0.0321514	9.36076	0.142942	8.91936	0.0014513	1.51665	1.51665	up	0.0318096	1.28739	1.28739	up	1.28739	872	0.264887	1.17808	up	no	0.000202	1.59975	1.59975	up	0.00368922	1.35793	1.35793	up
ILMN_1250928	Atbf1	11.534	11.5971	11.1596	11.5526	11.7246	12.1049	10.8366	10.7676	10.7117	11.733	11.4487	10.1414	10.2942	10.1803	10.4723	11.794	0.282631	11.4302	0.236462	10.7719	0.0625686	11.5908	0.201041	10.2721	0.148422	11.4302	0.16131	1.28679	1.28679	up	1.78e-05	2.03083	2.03083	up	1.28679	873	0.00361945	1.57822	down	yes	1.88e-05	2.23175	0.448078	down	0.00148289	1.41409	0.707166	down
ILMN_2765162	Tgfa	6.36216	6.69921	6.78993	6.89189	6.97333	7.0791	6.55464	6.58787	6.71112	6.8979	6.69279	6.51758	6.82454	6.62106	6.82497	6.98144	0.0938664	6.6171	0.225393	6.61788	0.0824433	6.79534	0.145038	6.69704	0.153404	6.61788	0.0722978	1.28729	1.28729	up	0.0201975	1.2866	1.2866	up	1.2866	874	0.998052	1.00054	up	no	0.654645	1.05697	1.05697	up	0.589453	1.0564	1.0564	up
ILMN_1231836	D9Ertd280e	7.50064	7.12849	6.87255	7.67836	7.61435	7.52434	7.44668	7.1256	7.15439	7.7666	7.95968	6.8593	7.04898	7.11348	7.03425	7.60568	0.0773743	7.16723	0.315831	7.24222	0.177647	7.86314	0.136526	7.014	0.108722	7.24222	0.0580792	1.35515	1.35515	up	0.0359539	1.28651	1.28651	up	1.28651	875	0.893264	1.05336	up	no	0.417124	1.11205	0.89924	down	0.110068	1.17139	0.853688	down
ILMN_1226556	2310032F03Rik	6.81048	6.67796	6.72352	7.2612	7.1078	7.03789	6.96682	6.60081	6.74929	7.4334	7.63793	7.56831	7.40022	7.84183	7.58606	7.13563	0.114227	6.73732	0.06733	6.7723	0.184084	7.53567	0.144627	7.59911	0.182198	6.7723	0.0190568	1.31796	1.31796	up	0.0435096	1.28639	1.28639	up	1.28639	876	0.939759	1.02454	up	no	6.42e-05	1.81728	1.81728	up	0.000167	1.77375	1.77375	up
ILMN_2748941	AI429612	8.19626	7.88696	8.11075	8.36278	8.49159	8.64269	8.08239	8.4042	7.92194	10.5661	10.8722	9.94433	9.66644	9.67177	9.99528	8.49902	0.140099	8.06466	0.159721	8.13618	0.245587	10.7192	0.216423	9.81946	0.174862	8.13618	0.0229575	1.35131	1.35131	up	0.0741835	1.28596	1.28596	up	1.28596	877	0.885177	1.05082	up	no	4.37e-07	3.37479	3.37479	up	1.01e-06	3.21157	3.21157	up
ILMN_3070389	LOC545007	11.547	11.4744	11.7483	11.946	12.0536	11.8584	11.4642	11.3219	11.3268	11.1225	11.3358	10.0137	10.2969	10.8669	10.2863	11.9527	0.0977637	11.5899	0.141889	11.371	0.0807554	11.2291	0.150832	10.366	0.358782	11.5899	0.0431111	1.2859	1.2859	up	0.000486	1.49665	1.49665	up	1.2859	878	0.355471	1.16389	down	no	0.00014	2.33587	0.428107	down	0.000389	2.00694	0.49827	down
ILMN_2910020	8430427H17Rik	7.83765	7.71877	8.07592	8.13432	8.27802	8.30788	7.55817	7.8388	7.7988	8.67833	8.54538	9.06274	9.05444	8.68631	9.12512	8.24007	0.0927919	7.87745	0.181868	7.73192	0.151795	8.61185	0.0940049	8.98215	0.199737	7.87745	0.0548561	1.28577	1.28577	up	0.00290691	1.42223	1.42223	up	1.28577	879	0.664276	1.10613	down	no	3.04e-05	2.15055	2.15055	up	5.96e-06	2.37879	2.37879	up
ILMN_2736005	Dbn1	9.16644	8.85492	8.9817	9.21735	9.19225	9.68095	8.79514	9.11739	8.83756	7.58874	7.91216	7.53762	7.40431	7.27644	7.41413	9.36352	0.275195	9.00102	0.156655	8.9167	0.175093	7.75045	0.228698	7.40812	0.106709	9.00102	0.121359	1.28565	1.28565	up	0.0372594	1.36303	1.36303	up	1.28565	880	0.835078	1.06019	down	no	3.28e-07	3.01655	0.331505	down	3.83e-07	2.8453	0.351457	down
ILMN_2775751	5033425B17Rik	11.5453	11.0451	11.4088	11.7348	11.7221	11.7512	11.5234	11.3886	11.2091	12.0007	12.1259	13.0314	12.9802	12.7455	12.7714	11.736	0.0146286	11.3331	0.258535	11.3737	0.157671	12.0633	0.0885814	12.8821	0.14471	11.3737	0.0510918	1.32222	1.32222	up	0.0269661	1.28553	1.28553	up	1.28553	881	0.941649	1.02854	up	no	2.43e-06	2.92623	2.92622	up	5.28e-07	2.84503	2.84503	up
ILMN_2689187	D030015G18Rik	9.52612	10.0251	9.44209	9.81374	9.97785	10.2881	9.04983	9.2506	9.22716	10.1122	10.2701	9.68745	8.76188	9.08697	9.57118	10.0266	0.240926	9.66444	0.31517	9.17586	0.109773	10.1911	0.111637	9.27687	0.430687	9.66444	0.188363	1.28532	1.28532	up	8.05e-05	1.80339	1.80339	up	1.28532	882	0.0648883	1.40306	down	no	0.188181	1.30819	0.764414	down	0.726052	1.07252	1.07252	up
ILMN_2680937	2610304F09Rik	10.1094	10.043	10.3401	10.5657	10.5889	10.7644	10.1875	10.3062	10.3392	9.92549	9.95012	9.43847	9.60888	9.79707	9.71461	10.6397	0.108635	10.1642	0.155972	10.2776	0.0797792	9.93781	0.0174167	9.63976	0.154728	10.2776	0.0103167	1.3904	1.3904	up	0.0223182	1.28524	1.28524	up	1.28524	883	0.730231	1.08182	up	no	0.00281665	1.43835	0.69524	down	0.00031	1.55603	0.64266	down
ILMN_2704141	Dok1	7.04801	6.98571	6.98851	7.29834	7.39639	7.47229	6.95506	7.1247	7.00143	6.71967	6.62463	6.59017	6.62729	6.58865	6.53544	7.38901	0.0872069	7.00741	0.0351877	7.02706	0.0876784	6.67215	0.067208	6.58539	0.0377883	7.02706	0.0189402	1.30278	1.30278	up	0.0206062	1.28516	1.28516	up	1.28516	884	0.963399	1.01372	up	no	0.00120197	1.3398	0.746378	down	0.00101635	1.35818	0.736279	down
ILMN_2632230	D2Ertd391e	8.27082	8.00675	8.00098	8.42677	8.47428	8.46324	7.96005	8.07359	8.07773	9.20659	9.64584	9.74071	9.51124	10.0111	9.60149	8.45476	0.0248641	8.09285	0.154155	8.03712	0.0667789	9.42621	0.310597	9.71615	0.218144	8.09285	0.0388184	1.28513	1.28513	up	0.00530902	1.33574	1.33574	up	1.28513	885	0.890146	1.03938	down	no	1.56e-06	3.08079	3.08079	up	4.34e-07	3.20212	3.20212	up
ILMN_2614531	Mcam	7.13107	7.32409	7.20774	7.5856	7.52255	7.89739	7.24694	7.32884	7.34408	8.23204	8.17423	8.53331	8.32422	8.98982	8.31717	7.66851	0.200705	7.22097	0.0971888	7.30662	0.052244	8.20314	0.0408842	8.54113	0.315485	7.30662	0.0211807	1.36372	1.36372	up	0.0412125	1.28511	1.28511	up	1.28511	886	0.789582	1.06117	up	no	3.21e-05	2.49695	2.49695	up	3.45e-05	2.35302	2.35302	up
ILMN_2598990	Lnx2	8.32928	8.07773	8.30732	8.5297	8.61355	8.81918	8.27695	8.42525	8.17455	8.33194	8.05825	10.1964	10.5958	10.1904	10.6005	8.65414	0.148949	8.23811	0.139328	8.29225	0.126049	8.19509	0.193529	10.3958	0.233702	8.29225	0.0271044	1.33425	1.33425	up	0.0372594	1.28511	1.28511	up	1.28511	887	0.897381	1.03824	up	no	2.01e-07	4.46196	4.46196	up	1.33e-07	4.29761	4.29761	up
ILMN_2598374	D5Bwg0834e	8.758	8.85093	8.78252	9.10922	9.23454	9.43431	8.78595	9.09705	8.80957	8.95833	9.16118	10.0117	9.90303	9.74916	9.86994	9.25936	0.163961	8.79715	0.0481656	8.89752	0.173201	9.05976	0.143437	9.88345	0.108073	8.89752	0.0102786	1.37765	1.37765	up	0.0534398	1.28506	1.28506	up	1.28506	888	0.773773	1.07205	up	no	2.3e-06	2.12328	2.12328	up	1.22e-05	1.98058	1.98058	up
ILMN_1232186	Ung	7.70523	7.87318	7.65395	8.16096	8.12249	8.03379	7.70115	7.71933	7.45855	6.58211	6.47865	6.43434	6.52484	6.44443	6.76292	8.10575	0.0652174	7.74412	0.114676	7.62634	0.145595	6.53038	0.0731559	6.54163	0.15298	7.74412	0.0329925	1.28488	1.28488	up	0.00381014	1.39417	1.39417	up	1.28488	889	0.721514	1.08506	down	no	3.72e-06	2.30136	0.434526	down	7.85e-06	2.12095	0.471487	down
ILMN_1244409	Cklfsf4	8.20565	8.31874	8.24548	8.58426	8.45599	8.80985	8.20532	7.97954	7.87158	8.13369	7.94314	8.69482	8.34782	8.61582	8.47692	8.6167	0.179147	8.25663	0.0573646	8.01881	0.170299	8.03841	0.134739	8.53384	0.153274	8.25663	0.0504019	1.28349	1.28349	up	0.00183331	1.5135	1.5135	up	1.28349	890	0.314565	1.1792	down	no	0.0473451	1.21186	1.21186	up	0.00294033	1.42902	1.42902	up
ILMN_2633215	Lpin3	6.33951	6.39481	6.54855	6.90797	6.77334	6.97246	6.61193	6.64954	6.31225	7.21739	7.17545	7.09357	7.36066	7.31518	7.34891	6.88459	0.101595	6.42763	0.108315	6.52457	0.184834	7.19642	0.0296529	7.27958	0.125497	6.52457	0.00891894	1.37265	1.37265	up	0.0435753	1.28344	1.28344	up	1.28344	891	0.794242	1.06951	up	no	3.31e-05	1.80494	1.80494	up	0.00015	1.68764	1.68764	up
ILMN_2879681	B4galnt2	6.55835	6.53264	7.10906	7.20949	7.0335	7.03525	6.77095	6.54923	6.75286	6.37703	6.57235	6.42513	6.43773	6.44328	6.68516	7.09275	0.101109	6.73335	0.325627	6.69101	0.123118	6.47469	0.13811	6.49782	0.12512	6.73335	0.144582	1.28289	1.28289	up	0.0139635	1.32109	1.32109	up	1.28289	892	0.943195	1.02978	down	no	0.219482	1.17734	0.849374	down	0.152426	1.14329	0.87467	down
ILMN_1236553	A630002K24	7.17225	7.2157	7.10633	7.54487	7.6656	7.36128	7.03732	7.07491	7.24322	7.00861	7.0684	7.15189	6.9501	6.90465	7.02472	7.52392	0.153237	7.16476	0.0550659	7.11849	0.109645	7.03851	0.0422792	7.00784	0.10804	7.16476	0.0422677	1.28268	1.28268	up	0.0172876	1.32449	1.32449	up	1.28268	893	0.90575	1.03259	down	no	0.199661	1.1149	0.896938	down	0.399184	1.07971	0.926174	down
ILMN_3113420	Hcph	6.85201	6.46183	6.64534	7.05552	7.05872	7.0607	6.66592	6.71923	6.71253	7.32254	7.36967	7.50245	7.86953	7.81681	7.4452	7.05831	0.00261353	6.65306	0.195206	6.69923	0.0290383	7.34611	0.0333288	7.65849	0.215595	6.69923	0.0290818	1.32432	1.32432	up	0.0135009	1.28261	1.28261	up	1.28261	894	0.916641	1.03252	up	no	9.22e-05	2.00755	2.00755	up	3.46e-05	1.94432	1.94432	up
ILMN_2971816	Gltp	9.83948	10.02	9.92495	10.3233	10.5178	10.5389	9.88972	10.209	10.2046	10.2491	10.1915	11.1948	11.0425	10.7734	11.2839	10.46	0.118827	9.92813	0.0902765	10.1011	0.183078	10.2203	0.0407258	11.0737	0.223621	10.1011	0.00295465	1.44582	1.44582	up	0.0471552	1.28246	1.28246	up	1.28246	895	0.545931	1.12738	up	no	1.74e-05	2.21226	2.21226	up	9.02e-05	1.96231	1.96231	up
ILMN_3109360	Plec1	7.77	7.23343	7.49148	8.01527	8.08446	8.49411	7.74883	7.97382	7.79494	7.97008	8.07451	7.96857	7.78364	8.32358	7.89811	8.19795	0.25881	7.4983	0.268346	7.83919	0.118844	8.02229	0.0738471	7.99347	0.232893	7.83919	0.00581754	1.6241	1.6241	up	0.0792946	1.28232	1.28232	up	1.28232	896	0.201203	1.26654	up	no	0.0213027	1.40949	1.40949	up	0.377936	1.11287	1.11287	up
ILMN_1214053	Zfp64	9.58739	9.53408	9.40679	9.86487	9.87277	9.86597	9.57331	9.48553	9.46602	9.24821	9.2341	9.00823	8.97613	9.05057	8.97141	9.86787	0.00427857	9.50942	0.0927896	9.50829	0.0571477	9.24116	0.00997657	9.00158	0.0365241	9.50942	0.0271643	1.28205	1.28205	up	0.0146276	1.28306	1.28306	up	1.28205	897	0.997088	1.00079	down	no	0.000491	1.42192	0.703275	down	0.000281	1.4208	0.703829	down
ILMN_2755152	Letm1	8.94007	8.7945	8.72666	9.19663	8.96852	9.43953	8.90079	8.93273	8.69916	8.86349	8.84615	8.85994	8.59671	8.57624	9.14147	9.20156	0.235545	8.82041	0.10904	8.84423	0.126643	8.85482	0.0122662	8.79359	0.265471	8.84423	0.0664303	1.30238	1.30238	up	0.0708411	1.28105	1.28105	up	1.28105	898	0.959442	1.01665	up	no	0.902243	1.01876	0.981582	down	0.812767	1.03572	0.965508	down
ILMN_2758631	Mnat1	10.0927	9.76799	10.2124	10.5768	10.5083	10.3111	10.2255	10.0618	10.0419	9.3177	9.22816	8.97917	9.49887	8.46191	9.0262	10.4654	0.137957	10.0244	0.229937	10.1097	0.100764	9.27293	0.0633165	8.99154	0.423968	10.1097	0.0350961	1.35759	1.35759	up	0.0335193	1.27959	1.27959	up	1.27959	899	0.837993	1.06096	up	no	0.00164246	2.04602	0.488753	down	0.000489	2.17075	0.460671	down
ILMN_2517170	Tuba4	7.03214	6.60846	6.96706	7.18023	7.10462	7.38878	6.91188	6.80994	6.80108	7.20461	7.40822	8.05436	7.76892	8.17376	8.05106	7.22454	0.147172	6.86922	0.228154	6.84097	0.06157	7.30641	0.143971	8.01203	0.171827	6.86922	0.0971492	1.27927	1.27927	up	0.0190326	1.30457	1.30457	up	1.27927	900	0.956029	1.01978	down	no	2.55e-05	2.2081	2.2081	up	3.06e-06	2.25177	2.25177	up
ILMN_2701695	Sh3gl2	6.71167	6.67931	6.76273	7.08977	7.11881	7.00947	6.79849	6.59671	6.6823	6.85209	6.86525	6.65035	6.92077	6.67238	6.78433	7.07269	0.0566352	6.7179	0.0420568	6.6925	0.101273	6.85867	0.00930468	6.75696	0.123966	6.7179	0.0257861	1.27879	1.27879	up	0.0141299	1.30151	1.30151	up	1.27879	901	0.952072	1.01777	down	no	0.778444	1.02744	1.02744	up	0.650724	1.04569	1.04569	up
ILMN_2984828	Ly6e	7.78634	7.72211	7.98362	8.02465	8.27409	8.25761	7.49092	8.05791	7.63708	9.24232	9.72299	8.07701	8.07063	8.25136	8.41399	8.18545	0.139498	7.83069	0.136279	7.72864	0.294375	9.48266	0.339881	8.20325	0.163553	7.83069	0.0568362	1.27877	1.27877	up	0.0325764	1.3725	1.3725	up	1.27877	902	0.827725	1.0733	down	no	0.0192665	1.29465	1.29465	up	0.016843	1.38954	1.38954	up
ILMN_2707967	Man2b1	9.72112	9.89686	9.56124	9.93864	10.1343	10.2401	9.68936	9.70834	9.85111	12.3572	12.2574	11.007	10.8372	10.9028	11.1136	10.1044	0.152954	9.72641	0.167872	9.7496	0.0884176	12.3073	0.0705933	10.9652	0.121164	9.7496	0.0537689	1.29949	1.29949	up	0.0358135	1.27877	1.27877	up	1.27877	903	0.96226	1.01621	up	no	3.17e-06	2.35995	2.35995	up	1.01e-06	2.32231	2.32231	up
ILMN_2954987	Mb	7.05872	7.10694	7.00424	7.52115	7.28249	7.43025	6.70889	6.73558	6.99477	7.55389	7.43465	6.67866	7.04083	6.40136	6.90921	7.4113	0.120452	7.05663	0.0513836	6.81308	0.157915	7.49427	0.0843139	6.75751	0.28068	7.05663	0.0362934	1.27869	1.27869	up	0.000941	1.51385	1.51385	up	1.27869	904	0.284688	1.18391	down	no	0.111932	1.23039	0.812748	down	0.805905	1.03927	0.962217	down
ILMN_1222829	1110015K06Rik	11.025	10.5913	10.7549	10.9661	11.1101	11.3581	10.7271	10.7613	10.615	10.7799	10.7862	11.2716	11.0668	11.6341	11.3358	11.1448	0.198297	10.7904	0.219045	10.7011	0.0765463	10.783	0.00442649	11.3271	0.234614	10.7904	0.115451	1.27842	1.27842	up	0.0120054	1.36003	1.36003	up	1.27842	905	0.823562	1.06384	down	no	0.0103294	1.45061	1.45061	up	0.00148014	1.54321	1.54321	up
ILMN_2908045	Akr7a5	9.21086	8.83479	8.80885	9.16817	9.24927	9.4992	8.71709	8.82062	8.66168	9.21779	9.40679	9.42643	9.33261	9.60696	9.4101	9.30555	0.172544	8.9515	0.224985	8.73313	0.0806719	9.31229	0.133648	9.44403	0.116075	8.9515	0.106812	1.27814	1.27814	up	0.00124379	1.48701	1.48701	up	1.27814	906	0.439306	1.16342	down	no	0.0054857	1.40691	1.40691	up	6.71e-05	1.63682	1.63682	up
ILMN_2994779	Gpsn2	11.4902	10.7729	11.3531	11.7666	11.644	11.695	11.4281	11.4948	11.1236	12.2239	12.1414	12.081	12.2691	12.3089	12.274	11.7019	0.0615527	11.2054	0.380795	11.3488	0.197895	12.1827	0.0583314	12.2332	0.10304	11.3488	0.0520656	1.41074	1.41074	up	0.0470579	1.27728	1.27728	up	1.27728	907	0.786821	1.10449	up	no	0.000228	2.03893	2.03893	up	3.91e-05	1.84604	1.84604	up
ILMN_2698430	Bcl2l1	8.12211	8.42123	8.45599	8.66342	8.69109	8.70365	8.43327	8.32889	8.17056	7.81533	7.53526	7.89422	8.59306	7.56245	8.1864	8.68605	0.0205841	8.33311	0.183557	8.3109	0.132273	7.67529	0.198037	8.05903	0.437863	8.33311	0.0539967	1.27717	1.27717	up	0.0177205	1.29697	1.29697	up	1.27717	908	0.965619	1.01551	down	no	0.321029	1.20922	0.82698	down	0.351473	1.19075	0.839806	down
ILMN_1242101	BC019731	6.6363	6.52798	6.57308	7.04323	6.74809	7.00107	6.7473	6.58302	6.40497	6.98851	6.97611	7.9406	8.19261	7.89896	8.02875	6.9308	0.159623	6.57912	0.0544131	6.57843	0.171208	6.98231	0.00876289	8.01523	0.130044	6.57912	0.0491038	1.27604	1.27604	up	0.0586482	1.27666	1.27666	up	1.27604	909	0.998052	1.00048	down	no	4.07e-07	2.7059	2.7059	up	7.45e-07	2.7072	2.7072	up
ILMN_2615513	Frk	6.76521	6.71074	6.59935	7.02789	7.30411	7.58096	6.9215	6.90087	7.0361	9.44782	9.42309	8.07653	8.22413	8.00022	8.47651	7.30432	0.276534	6.69177	0.0845402	6.95282	0.072855	9.43546	0.0174896	8.19435	0.209818	6.95282	0.00549882	1.52897	1.52897	up	0.0869626	1.27589	1.27588	up	1.27588	910	0.19382	1.19836	up	no	1.53e-06	2.8335	2.8335	up	4.41e-06	2.36448	2.36448	up
ILMN_1253134	AW538196	10.5913	10.651	10.6835	10.8133	11.0208	11.1437	10.5704	10.4216	10.6382	11.324	11.324	12.1739	12.2675	12.472	12.3032	10.9926	0.166984	10.6419	0.0467809	10.5434	0.110781	11.324	0	12.3042	0.124476	10.6419	0.0514597	1.27517	1.27517	up	0.00961088	1.3653	1.3653	up	1.27517	911	0.753492	1.07068	down	no	1.13e-07	3.16507	3.16507	up	6.51e-08	3.38878	3.38878	up
ILMN_2683326	Exosc2	7.91413	7.41478	8.22135	8.49134	8.48307	8.40824	8.16754	8.1035	8.05978	7.14269	7.01837	6.91893	7.11855	7.01025	7.10994	8.46088	0.0457803	7.85008	0.407078	8.11027	0.0541952	7.08053	0.0879115	7.03942	0.0941708	8.11027	0.021266	1.5271	1.5271	up	0.0183662	1.2751	1.2751	up	1.2751	912	0.510029	1.19763	up	no	0.00166732	1.75402	0.570118	down	1.37e-06	2.10068	0.476037	down
ILMN_3116560	Siat9	8.36878	8.23457	8.42498	8.75492	8.76601	9.05106	8.2495	8.82905	8.44174	10.0527	10.1468	11.4081	11.372	11.2162	11.4419	8.85733	0.167872	8.34278	0.0978321	8.50677	0.295196	10.0998	0.0665713	11.3595	0.0997188	8.50677	0.00623164	1.42855	1.42855	up	0.125893	1.27506	1.27506	up	1.27506	913	0.66693	1.12038	up	no	1.38e-09	8.09353	8.09353	up	1.36e-08	7.2239	7.22391	up
ILMN_2731424	BC038156	8.40377	8.44398	8.41962	8.62987	8.69616	8.99278	8.55973	8.36216	8.32422	8.52608	8.31286	8.173	8.39835	7.92155	8.43062	8.77294	0.193252	8.42245	0.0202548	8.41537	0.12645	8.41947	0.150767	8.23088	0.235922	8.42245	0.0597163	1.27499	1.27499	up	0.0534096	1.28126	1.28126	up	1.27499	914	0.988147	1.00492	down	no	0.249671	1.14201	0.875648	down	0.293098	1.13642	0.879959	down
ILMN_1239196	1700088E04Rik	8.70296	8.67042	8.8301	9.17196	9.25949	9.18674	8.93532	8.95709	8.67712	10.4454	10.4099	10.8823	11.3059	10.8831	10.9239	9.20607	0.0468568	8.73449	0.0843804	8.85651	0.155736	10.4277	0.0251164	10.9988	0.205637	8.85651	0.00457436	1.38662	1.38662	up	0.0347547	1.27417	1.27417	up	1.27417	915	0.697537	1.08825	up	no	5.91e-08	4.80422	4.80422	up	8.61e-08	4.41461	4.41462	up
ILMN_2741693	BC060615	7.18276	7.25289	6.97654	7.47794	7.39061	7.77139	7.11516	7.30241	7.17392	6.85576	6.6787	6.56872	6.95692	6.72535	6.78603	7.54664	0.199469	7.1374	0.14365	7.19716	0.0957602	6.76723	0.125204	6.75925	0.160457	7.19716	0.0423239	1.32799	1.32799	up	0.0552119	1.2741	1.2741	up	1.2741	916	0.882756	1.0423	up	no	0.0181157	1.29967	0.769427	down	0.00512599	1.35464	0.738204	down
ILMN_2755492	D6Wsu176e	10.1631	9.90406	10.2198	10.5839	10.3875	10.3637	10.0588	10.0096	10.1157	11.4184	11.457	11.3531	11.1652	11.4013	11.2274	10.4451	0.120852	10.0957	0.168332	10.0613	0.0531097	11.4377	0.0272738	11.2868	0.109252	10.0957	0.066633	1.27403	1.27403	up	0.0150643	1.30469	1.30469	up	1.27403	917	0.939391	1.02407	down	no	3.71e-06	2.28326	2.28326	up	5.88e-07	2.33822	2.33822	up
ILMN_2868459	Lrrc1	8.39447	8.90633	8.657	8.86219	9.05358	9.0866	8.37503	8.12539	8.34749	9.00823	9.05149	9.33664	9.9724	9.62163	9.71133	9.00079	0.121164	8.6526	0.255958	8.28264	0.136872	9.02986	0.0305894	9.6605	0.26221	8.6526	0.113828	1.27296	1.27296	up	0.000122	1.64507	1.64507	up	1.27296	918	0.150793	1.29232	down	no	0.000302	2.01098	2.01098	up	7.5e-06	2.59883	2.59883	up
ILMN_1239397	Hk2	12.066	11.7807	12.0793	12.3798	12.2843	12.5176	12.1813	11.8478	12.1083	10.2515	10.7704	9.58788	9.09861	9.89534	9.50004	12.3939	0.117318	11.9753	0.1687	12.0458	0.175326	10.511	0.36691	9.52047	0.328359	12.0458	0.0265199	1.33663	1.33663	up	0.0522841	1.2729	1.27291	up	1.27291	919	0.874073	1.05006	up	no	4.31e-07	5.48258	0.182396	down	2.15e-07	5.75705	0.1737	down
ILMN_1214954	Cldn10	7.14114	6.98641	7.1531	7.45784	7.2461	7.61805	6.599	6.80655	6.98909	7.73196	7.81937	7.07204	6.85554	7.05026	6.83323	7.44066	0.18657	7.09355	0.092978	6.79821	0.195179	7.77567	0.0618098	6.95277	0.125796	7.09355	0.0692667	1.27201	1.27201	up	0.00135143	1.56098	1.56098	up	1.27201	920	0.209276	1.22717	down	no	0.286457	1.1025	0.907028	down	0.311766	1.11308	1.11308	up
ILMN_1236828	Usp20	9.11379	9.06407	9.03012	9.49515	9.48296	9.59755	9.19562	9.2956	9.04309	11.0789	11.0168	13.1062	12.7173	12.7383	12.9576	9.52522	0.0629352	9.06933	0.0420782	9.17811	0.127162	11.0479	0.0438731	12.8798	0.185966	9.17811	0.005124	1.37163	1.37163	up	0.0308496	1.27201	1.27201	up	1.27201	921	0.723677	1.07832	up	no	8.16e-10	14.0308	14.0308	up	7.63e-10	13.0118	13.0118	up
ILMN_2658407	Elmo1	8.83346	8.94007	8.96116	9.37321	9.56795	9.98386	9.27673	9.37238	9.23557	9.80609	10.2928	10.9162	10.8478	10.5524	10.8306	9.64167	0.311932	8.91156	0.0684573	9.29489	0.0701886	10.0494	0.344133	10.7868	0.160528	9.29489	0.00209874	1.65877	1.65877	up	0.115959	1.27172	1.27172	up	1.27172	922	0.0339347	1.30435	up	yes	9.8e-08	3.66853	3.66853	up	3.53e-07	2.81254	2.81254	up
ILMN_2710151	1110031B06Rik	8.37503	8.52444	8.38026	8.78563	8.81427	8.72013	8.39801	8.61582	8.20053	8.33127	8.51767	8.10036	8.87803	8.25306	8.66593	8.77334	0.0482577	8.42658	0.0847934	8.40479	0.20773	8.42447	0.131804	8.47434	0.359862	8.42658	0.0333941	1.27171	1.27171	up	0.0393707	1.29106	1.29106	up	1.27171	923	0.965963	1.01522	down	no	0.853881	1.03366	1.03366	up	0.800305	1.04939	1.04939	up
ILMN_2699663	Rasgrf1	6.56955	6.45136	6.52533	6.69219	6.82203	7.0706	6.37615	6.65705	6.44412	9.60696	9.46035	7.07272	8.80446	8.96499	7.57934	6.86161	0.192281	6.51542	0.0597164	6.49244	0.146551	9.53366	0.103665	8.10538	0.925697	6.51542	0.066621	1.2712	1.2712	up	0.049512	1.2916	1.2916	up	1.2712	924	0.960422	1.01605	down	no	0.00604127	3.01042	3.01042	up	0.0049282	3.05874	3.05874	up
ILMN_2610703	Hrsp12	8.28356	8.09024	8.33302	8.90294	8.5561	8.61766	8.41557	8.41528	8.20864	9.89803	9.83333	9.41332	9.7337	8.97031	9.42383	8.69223	0.185056	8.23561	0.1283	8.3465	0.119385	9.86568	0.0457505	9.38529	0.314042	8.3465	0.0191772	1.37233	1.37233	up	0.0578276	1.2708	1.2708	up	1.2708	925	0.738462	1.07989	up	no	0.000104	2.21865	2.21865	up	0.000164	2.0545	2.0545	up
ILMN_2924419	H2-Q7	6.80194	7.04911	6.79256	7.40305	7.56436	7.35448	7.29069	7.16517	6.82943	7.34654	7.62167	7.01351	7.17562	7.12813	7.24891	7.44063	0.109872	6.8812	0.145488	7.0951	0.238481	7.4841	0.194543	7.14154	0.09876	7.0951	0.00289346	1.47368	1.47369	up	0.0796623	1.27062	1.27062	up	1.27062	926	0.497639	1.15981	up	no	0.0573566	1.19776	1.19776	up	0.79648	1.03272	1.03272	up
ILMN_1252444	Usp53	6.67062	6.8619	6.98979	7.05951	7.22039	7.27895	6.61889	6.80055	7.03367	6.9601	6.7937	6.66836	6.74498	6.58533	6.79927	7.18629	0.113627	6.84077	0.16063	6.8177	0.207925	6.8769	0.117664	6.69948	0.0931446	6.84077	0.0651293	1.2706	1.2706	up	0.0479792	1.29108	1.29108	up	1.2706	927	0.966178	1.01612	down	no	0.302484	1.10289	0.906709	down	0.436354	1.08539	0.921325	down
ILMN_2668927	Apod	7.16384	7.34707	7.35896	7.80108	7.93886	7.66408	7.50969	7.57798	7.2801	8.86734	8.87228	8.0102	7.37345	7.48128	7.88532	7.80134	0.137391	7.28996	0.109385	7.45592	0.156051	8.86981	0.00349381	7.68756	0.307906	7.45592	0.00531699	1.42542	1.42541	up	0.0530229	1.27052	1.27052	up	1.27052	928	0.558593	1.12192	up	no	0.0566765	1.31732	1.31732	up	0.269911	1.17417	1.17417	up
ILMN_2600822	A930027H06Rik	6.6677	6.74288	6.53076	7.01325	6.88041	7.08313	6.49292	6.64685	6.57852	7.8265	7.75529	6.95777	7.1015	7.01227	6.96191	6.99226	0.102975	6.64711	0.107549	6.57276	0.0771261	7.7909	0.0503519	7.00837	0.0668505	6.64711	0.0469426	1.27028	1.27028	up	0.00774298	1.33746	1.33746	up	1.27028	929	0.828852	1.05289	down	no	0.0068271	1.28454	1.28454	up	0.00130524	1.35247	1.35247	up
ILMN_2678134	Bspry	6.90012	6.65963	6.79009	7.19986	7.15215	7.03225	6.68648	6.8129	6.47936	8.59273	8.76294	7.87417	7.80636	7.74071	7.46641	7.12809	0.086356	6.78328	0.12039	6.65958	0.16839	8.67784	0.120357	7.72191	0.17884	6.78328	0.0469426	1.26998	1.26998	up	0.00625529	1.38368	1.38368	up	1.26998	930	0.713857	1.08953	down	no	4.37e-05	1.91671	1.91671	up	1.83e-05	2.08831	2.08831	up
ILMN_1237736	Plekhf2	7.70722	8.25306	7.87529	8.3362	8.32358	8.20864	7.89543	8.02422	7.89605	7.69363	7.76512	8.40908	9.10851	8.7747	8.69175	8.28947	0.0702844	7.94519	0.279551	7.93856	0.0741827	7.72938	0.0505514	8.74601	0.28792	7.94519	0.122692	1.26952	1.26952	up	0.0216487	1.27536	1.27536	up	1.26952	931	0.990779	1.0046	down	no	0.00248855	1.74209	1.74209	up	0.000599	1.75011	1.75011	up
ILMN_1231129	Wasl	11.0043	10.9024	10.9436	11.4324	11.3212	11.4731	11.1894	10.9878	11.0168	11.7744	11.8182	11.471	11.5041	11.6887	11.6053	11.4089	0.0786519	10.9501	0.0512622	11.0647	0.10901	11.7963	0.0309508	11.5673	0.0990891	11.0647	0.00549882	1.37438	1.37438	up	0.0307001	1.26948	1.26948	up	1.26948	932	0.691651	1.08264	up	no	0.000168	1.53385	1.53385	up	0.000933	1.41677	1.41677	up
ILMN_2695867	Hlcs	7.58822	7.48837	7.8689	8.18954	8.15171	8.59122	7.97552	8.05483	7.86953	8.22442	8.06113	8.23132	8.46756	8.09551	8.51297	8.31082	0.243568	7.6485	0.197297	7.96663	0.0929729	8.14278	0.115462	8.32684	0.197554	7.96663	0.00418265	1.58263	1.58263	up	0.0799231	1.26944	1.26944	up	1.26944	933	0.166966	1.24671	up	no	0.00129647	1.6003	1.6003	up	0.0246091	1.28362	1.28362	up
ILMN_1247099	BC010250	9.23859	8.95532	8.93386	9.39099	9.24883	9.5944	9.2506	8.94254	9.00861	9.04463	9.05106	8.99841	8.63022	9.38782	8.79548	9.41141	0.173689	9.04259	0.170081	9.06725	0.162183	9.04785	0.004552	8.95298	0.326663	9.06725	0.0681	1.29129	1.29129	up	0.0672726	1.26941	1.26941	up	1.26941	934	0.96226	1.01724	up	no	0.708538	1.06408	0.93978	down	0.625963	1.08242	0.923853	down
ILMN_2666487	Ruvbl1	11.0618	10.7353	11.0962	11.229	11.1948	11.5019	10.9173	10.9546	10.8358	10.6605	10.5255	10.0738	10.2695	9.92599	9.86136	11.3085	0.168283	10.9644	0.199155	10.9026	0.060735	10.593	0.0954693	10.0327	0.181223	10.9644	0.102662	1.26938	1.26938	up	0.0156325	1.32498	1.32498	up	1.26938	935	0.885817	1.0438	down	no	0.000103	1.90759	0.524222	down	4.13e-05	1.82753	0.547186	down
ILMN_2873793	Mapkbp1	7.63601	7.60016	7.75485	8.20775	8.42123	8.4321	8.05173	8.05701	7.92042	9.46211	9.56124	9.63681	9.30801	9.79145	9.55411	8.35369	0.126507	7.66367	0.0809696	8.00972	0.0773826	9.51168	0.0700955	9.5726	0.201963	8.00972	0.000329	1.61331	1.61331	up	0.0341	1.26925	1.26925	up	1.26925	936	0.064194	1.27107	up	no	2.02e-07	3.75529	3.75529	up	5.83e-07	2.95442	2.95442	up
ILMN_2622163	Gart	10.5514	9.99348	10.5366	10.7768	10.5373	10.7991	10.2149	10.1848	10.2293	9.09305	9.30272	9.34471	8.89153	9.60094	9.14287	10.7044	0.145109	10.3605	0.317927	10.2097	0.0227262	9.19788	0.148259	9.24501	0.301112	10.3605	0.174724	1.2692	1.2692	up	0.00255288	1.40904	1.40904	up	1.2692	937	0.708449	1.11019	down	no	0.000383	2.16667	0.461539	down	0.000178	1.95163	0.512394	down
ILMN_1232462	C130079G13Rik	6.40563	6.49307	6.38076	6.75317	6.68683	6.87074	6.46156	6.35033	6.43159	6.61691	6.70539	6.49437	6.6633	6.53681	6.417	6.77025	0.0931355	6.42649	0.0589858	6.41449	0.0575552	6.66115	0.062561	6.52787	0.103014	6.42649	0.0375074	1.26906	1.26906	up	0.0207952	1.27965	1.27965	up	1.26906	938	0.977584	1.00835	down	no	0.411461	1.0728	1.0728	up	0.352491	1.08176	1.08176	up
ILMN_2625047	C430004E15Rik	8.25677	8.20208	8.22973	8.55485	8.47356	8.69133	8.27454	8.14255	8.1351	9.24412	9.16077	10.3581	10.2708	10.6477	10.5135	8.57325	0.110046	8.22953	0.0273461	8.18406	0.078443	9.20244	0.0589356	10.4475	0.166982	8.22953	0.03814	1.26902	1.26902	up	0.0140113	1.30965	1.30965	up	1.26902	939	0.902687	1.03202	down	no	2.62e-08	4.65246	4.65246	up	1.55e-08	4.80141	4.80141	up
ILMN_2606498	Tapbpl	6.42687	6.35173	6.46102	6.60497	6.79773	6.97662	6.18958	6.58078	6.57933	6.63523	6.81148	6.52011	6.58441	6.52099	6.53284	6.79311	0.185868	6.41321	0.0559118	6.4499	0.225445	6.72335	0.124625	6.53959	0.0304408	6.4499	0.0403716	1.30125	1.30125	up	0.100601	1.26858	1.26858	up	1.26858	940	0.941012	1.02576	up	no	0.243485	1.09155	1.09155	up	0.558563	1.06414	1.06414	up
ILMN_2811421	Matk	6.77412	6.81671	6.8615	7.0289	7.0838	7.46185	6.70023	7.01306	6.83209	7.3816	7.38497	7.36607	7.51061	7.42651	7.2209	7.19151	0.235722	6.81744	0.0436966	6.84846	0.157056	7.38329	0.00237949	7.38102	0.122099	6.84846	0.0620792	1.296	1.296	up	0.094807	1.26844	1.26844	up	1.26844	941	0.943633	1.02173	up	no	0.000463	1.47793	1.47793	up	0.00137561	1.4465	1.4465	up
ILMN_2745540	Cnot7	10.9655	10.7161	11.1842	11.3783	11.4049	11.3051	11.12	11.104	10.8352	10.6956	10.7676	10.2448	10.7919	10.4285	10.7315	11.3628	0.0517177	10.9553	0.23418	11.0197	0.160025	10.7316	0.0509173	10.5492	0.257773	11.0197	0.0411903	1.32636	1.32636	up	0.0403351	1.26842	1.26842	up	1.26842	942	0.895901	1.04568	up	no	0.0522622	1.32512	0.75465	down	0.0172396	1.38565	0.721684	down
ILMN_1240726	Mmp14	10.8128	10.7566	10.2747	10.8662	10.9997	11.0063	10.6446	10.4546	10.1904	12.455	12.9255	11.7133	11.5993	11.6116	11.9102	10.9574	0.0790755	10.6147	0.295746	10.4299	0.228117	12.6902	0.332647	11.7086	0.143738	10.6147	0.139068	1.26812	1.26812	up	0.00471853	1.44144	1.44144	up	1.26812	943	0.660817	1.13667	down	no	6.12e-05	2.13452	2.13452	up	4.99e-06	2.42624	2.42624	up
ILMN_2432458	Top3b	8.61355	8.42836	8.4804	8.78484	8.90586	8.89782	8.31286	8.69863	8.54909	9.13399	9.08172	8.75546	8.81019	9.33296	8.9817	8.86284	0.0676689	8.50744	0.095507	8.52019	0.194498	9.10786	0.0369644	8.97008	0.260413	8.52019	0.0328688	1.27934	1.27934	up	0.0542737	1.26808	1.26808	up	1.26808	944	0.98043	1.00888	up	no	0.016878	1.37807	1.37807	up	0.026067	1.36593	1.36593	up
ILMN_2872698	Trak2	8.87088	8.50398	8.49531	8.91388	8.94861	9.03383	8.6266	8.69542	8.52204	9.99528	10.0182	10.3206	10.0721	9.887	10.2583	8.96544	0.0617196	8.62339	0.21438	8.61469	0.0873013	10.0067	0.0162012	10.1345	0.1959	8.62339	0.0816934	1.26755	1.26755	up	0.0223457	1.27522	1.27522	up	1.26755	945	0.987708	1.00605	down	no	3.37e-06	2.8503	2.8503	up	6.88e-07	2.86755	2.86755	up
ILMN_1213311	Gfra3	6.92717	6.73061	7.02643	7.19146	7.17409	7.34461	6.52066	6.43619	6.88143	6.87283	6.57873	6.63765	6.76355	6.79066	6.78278	7.23672	0.0938364	6.89474	0.150555	6.61276	0.23648	6.72578	0.207958	6.74366	0.0715828	6.89474	0.0593975	1.2675	1.2675	up	0.0013987	1.5411	1.5411	up	1.2675	946	0.310325	1.21586	down	no	0.245446	1.1104	0.900579	down	0.40084	1.09498	1.09498	up
ILMN_2510383	Tnfrsf25	6.74575	6.77986	7.01799	7.04642	7.36188	7.28607	6.7994	6.70912	7.16194	8.0906	8.16551	8.22476	8.43843	8.44046	8.36216	7.23145	0.164668	6.84787	0.148314	6.89015	0.239664	8.12806	0.0529708	8.36645	0.101248	6.89015	0.0480111	1.30458	1.30458	up	0.101927	1.2669	1.2669	up	1.2669	947	0.937239	1.02974	up	no	3.96e-07	2.8651	2.8651	up	1.12e-06	2.78234	2.78234	up
ILMN_2648455	Nfatc1	7.18169	7.70822	7.20725	7.67353	7.62256	7.82452	6.81215	7.12167	7.10694	8.79598	9.09085	9.74916	10.3285	9.77854	10.3826	7.70687	0.105024	7.36572	0.296889	7.01359	0.174607	8.94341	0.208505	10.0597	0.342532	7.36572	0.148482	1.26677	1.26677	up	0.000241	1.61696	1.61696	up	1.26677	948	0.235136	1.27645	down	no	5.82e-07	6.4709	6.4709	up	5.86e-08	8.25977	8.25977	up
ILMN_2656498	Foxo1	7.9109	7.78566	7.84149	8.18061	8.20402	8.17516	7.89811	7.92734	7.71114	8.63288	8.62987	7.38607	6.99443	7.13847	7.67488	8.1866	0.0153333	7.84602	0.062743	7.84553	0.117298	8.63138	0.00212556	7.29846	0.298552	7.84602	0.0316752	1.26627	1.26627	up	0.0289619	1.26669	1.26669	up	1.26627	949	0.998224	1.00034	down	no	0.0102638	1.46161	0.68418	down	0.0104623	1.46111	0.684409	down
ILMN_2625299	Mg29	7.1173	6.86316	7.1649	7.30109	7.49703	7.36898	6.91295	6.85629	6.85527	6.67168	7.01964	6.80795	6.68239	6.61111	6.63286	7.38903	0.0994962	7.04845	0.162224	6.87484	0.0330102	6.84566	0.246045	6.68358	0.0881184	7.04845	0.066308	1.26627	1.26627	up	0.00122432	1.4282	1.4282	up	1.26627	950	0.510029	1.12788	down	no	0.0126983	1.28777	0.776537	down	0.095923	1.14176	0.875842	down
ILMN_2737725	Rnf122	7.18095	7.06463	7.25467	7.44644	7.53165	7.54276	7.0967	7.07009	7.18791	7.20672	7.21464	6.98735	6.72791	6.90418	7.05501	7.50695	0.0526966	7.16675	0.0958085	7.11823	0.0617909	7.21068	0.00560014	6.91861	0.14131	7.16675	0.0393208	1.26593	1.26593	up	0.00952245	1.30923	1.30923	up	1.26593	951	0.898621	1.0342	down	no	0.0733524	1.18767	0.841983	down	0.128714	1.1484	0.87078	down
ILMN_2468617	Tnrc11	9.21425	8.92329	9.20417	9.19997	9.53602	9.72672	9.15078	9.30172	8.98982	10.1023	10.0862	9.43127	9.42436	9.68192	9.65848	9.48757	0.2667	9.1139	0.165151	9.14744	0.155978	10.0943	0.0113841	9.54901	0.140297	9.14744	0.105693	1.29564	1.29564	up	0.116639	1.26587	1.26587	up	1.26587	952	0.945528	1.02352	up	no	0.00800315	1.35201	1.35201	up	0.0102417	1.32094	1.32094	up
ILMN_2666483	Ruvbl1	11.0267	10.9162	11.0942	11.2389	11.2601	11.5577	11.0905	11.0481	10.8784	10.4768	10.5643	9.78921	10.1641	10.1573	9.98423	11.3522	0.178233	11.0123	0.0898503	11.0057	0.112226	10.5205	0.0618245	10.0237	0.177108	11.0123	0.0714145	1.26567	1.26567	up	0.0532557	1.27154	1.27154	up	1.26567	953	0.989127	1.00464	down	no	2.25e-05	1.98429	0.503957	down	1.98e-05	1.97514	0.506293	down
ILMN_1242248	Cldn12	8.97673	9.0343	9.40144	9.80473	9.65426	9.62584	9.10644	9.36572	9.59755	10.2839	9.54954	10.3637	9.82961	9.52431	10.0088	9.69494	0.0961366	9.13749	0.230393	9.35657	0.245684	9.91672	0.519272	9.9316	0.350696	9.35657	0.00670142	1.47167	1.47167	up	0.0876495	1.26433	1.26433	up	1.26433	954	0.538172	1.16399	up	no	0.00395595	1.73401	1.734	up	0.0227767	1.48971	1.48971	up
ILMN_1255050	Arrdc1	6.71452	6.75933	6.46663	7.1376	7.26787	7.32337	6.77234	7.12867	6.81433	8.24813	8.42649	8.297	8.32492	8.22605	8.06646	7.24295	0.095359	6.64683	0.157656	6.90511	0.194737	8.33731	0.12612	8.22861	0.115832	6.90511	0.0017679	1.51165	1.51165	up	0.0629129	1.26386	1.26386	up	1.26386	955	0.336915	1.19606	up	no	3.93e-07	2.9934	2.9934	up	1.65e-06	2.50272	2.50272	up
ILMN_1222187	Dtna	6.87029	6.80145	6.82424	7.11378	7.20672	7.18894	6.95563	6.67062	6.71399	6.92194	6.82866	7.43074	8.14815	7.05489	7.80197	7.16981	0.0493332	6.83199	0.0350712	6.78008	0.153566	6.8753	0.0659619	7.60894	0.471431	6.83199	0.0325577	1.26385	1.26385	up	0.0173919	1.31015	1.31015	up	1.26385	956	0.897028	1.03664	down	no	0.0104687	1.7135	1.7135	up	0.00741062	1.77628	1.77628	up
ILMN_2911344	Plscr1	7.81505	7.98475	7.98868	8.30515	8.07844	8.41833	7.84751	7.75631	8.07063	7.79403	7.46963	7.0757	6.95154	7.09176	6.96417	8.26731	0.173079	7.9295	0.099131	7.89148	0.161707	7.63183	0.229382	7.02079	0.0731497	7.9295	0.073282	1.26384	1.26384	up	0.0430371	1.29758	1.29758	up	1.26384	957	0.934044	1.0267	down	no	8.51e-06	1.87736	0.532663	down	1.88e-05	1.82854	0.546884	down
ILMN_1250946	Chst9	6.56174	6.42772	6.41529	6.82055	6.79531	6.80129	6.47936	6.45765	6.38657	6.93406	6.68428	6.55931	6.50734	6.63489	6.55378	6.80572	0.01319	6.46825	0.0812025	6.44119	0.048531	6.80917	0.176617	6.56383	0.0527968	6.46825	0.0357236	1.26354	1.26354	up	0.0129471	1.28746	1.28746	up	1.26354	958	0.947394	1.01893	down	no	0.4096	1.0685	1.0685	up	0.264055	1.08872	1.08872	up
ILMN_2784078	Mmp15	8.31421	8.51478	8.33765	8.96777	8.66818	8.90633	8.59924	8.4804	8.45084	9.90647	9.79251	8.96357	8.50344	9.46211	8.76784	8.84743	0.158244	8.38888	0.109659	8.51016	0.0785467	9.84949	0.0805868	8.92424	0.405128	8.51016	0.0134605	1.37416	1.37416	up	0.0471113	1.26336	1.26336	up	1.26336	959	0.675409	1.0877	up	no	0.0383375	1.4493	1.4493	up	0.0930397	1.33245	1.33245	up
ILMN_1255849	Zdhhc13	9.63681	10.0448	9.92315	10.4132	10.2497	10.1613	10.0039	9.75264	10.0562	10.4749	10.1266	10.9209	11.1213	10.8815	11.1065	10.2747	0.127795	9.86826	0.209469	9.93759	0.162289	10.3007	0.246276	11.0076	0.124024	9.93759	0.0437334	1.32544	1.32544	up	0.0589161	1.26325	1.26325	up	1.26325	960	0.882756	1.04923	up	no	1.11e-05	2.20274	2.20274	up	6.76e-06	2.09939	2.09939	up
ILMN_2706495	Prune	7.70663	7.54448	8.04002	8.39999	8.18836	8.37297	8.24379	8.05436	7.65247	7.46435	7.48149	7.52165	7.55988	7.70019	7.71177	8.32044	0.115181	7.76371	0.252651	7.98354	0.301954	7.47292	0.0121219	7.62337	0.0967721	7.98354	0.00937769	1.47093	1.47093	up	0.132237	1.26304	1.26304	up	1.26304	961	0.591094	1.1646	up	no	0.39554	1.10216	0.907307	down	0.045793	1.28358	0.779073	down
ILMN_1250469	Bcl9l	8.54629	8.29773	8.29491	8.49935	8.59924	9.05022	8.29961	8.50229	8.14537	10.5397	10.2818	8.89348	8.78092	9.18354	8.88766	8.71627	0.293491	8.37964	0.144329	8.31576	0.179009	10.4107	0.182373	8.9364	0.172694	8.37964	0.165187	1.2628	1.2628	up	0.0746289	1.31998	1.31998	up	1.2628	962	0.886229	1.04528	down	no	0.00220889	1.47096	1.47096	up	0.00116545	1.53756	1.53756	up
ILMN_2441501	Clstn1	8.13714	7.80926	7.62658	8.25036	8.50464	8.87343	8.18111	8.23394	8.20402	10.0011	10.173	9.39726	9.26464	9.13444	9.39726	8.54281	0.313288	7.85766	0.258702	8.20636	0.0264941	10.087	0.121564	9.2984	0.125921	8.20636	0.00986058	1.60787	1.60787	up	0.125827	1.26265	1.26265	up	1.26265	963	0.154616	1.27341	up	no	3.52e-06	2.7146	2.7146	up	1.84e-06	2.13176	2.13176	up
ILMN_1248522	Wdr40a	7.77111	7.4867	7.77293	7.9139	7.98449	8.14134	7.75949	7.44568	7.59904	7.19411	7.79935	7.41014	7.23459	7.39972	7.46758	8.01324	0.116414	7.67691	0.164734	7.6014	0.156921	7.49673	0.427965	7.37801	0.100157	7.67691	0.075915	1.26254	1.26254	up	0.0166947	1.33038	1.33038	up	1.26254	964	0.854468	1.05373	down	no	0.037313	1.23021	0.812869	down	0.100714	1.16748	0.856547	down
ILMN_2591469	Rhebl1	8.76077	8.343	8.71968	9.20951	8.94597	8.67684	8.28538	8.16831	8.28784	7.669	7.41657	7.3536	7.26102	7.7599	7.53333	8.94411	0.266341	8.60782	0.230259	8.24718	0.0683143	7.54279	0.178495	7.47696	0.219911	8.60782	0.188652	1.2625	1.2625	up	0.000702	1.62105	1.62105	up	1.2625	965	0.121699	1.284	down	no	5.54e-05	2.18988	0.456645	down	0.00024	1.70552	0.586331	down
ILMN_2710186	Mylc2b	9.44504	9.14996	9.34159	9.56895	9.61361	9.76175	8.88807	9.50199	9.47448	9.53823	9.5432	9.80473	9.74473	8.84127	9.35801	9.64811	0.100921	9.3122	0.149722	9.28818	0.346783	9.54072	0.00351856	9.43718	0.443869	9.3122	0.066014	1.26217	1.26217	up	0.130261	1.28336	1.28336	up	1.26217	966	0.97194	1.01679	down	no	0.6696	1.0905	1.0905	up	0.652208	1.1088	1.1088	up
ILMN_1256518	Akr7a5	12.0556	11.9009	11.8958	12.1909	12.2153	12.4519	11.8309	11.7023	11.5083	11.9433	11.9598	11.946	11.9403	12.1304	12.1049	12.286	0.144175	11.9508	0.0908487	11.6805	0.162413	11.9515	0.0116369	12.0304	0.101276	11.9508	0.0620384	1.2616	1.2616	up	0.00108486	1.52158	1.52158	up	1.2616	967	0.23529	1.20607	down	no	0.538941	1.05674	1.05674	up	0.0157138	1.2745	1.2745	up
ILMN_3150724	Ppfibp1	7.39557	7.75102	7.63538	7.77601	7.94269	8.06868	7.32357	7.60559	7.38089	7.43805	7.07231	6.81352	6.98682	6.84935	6.92445	7.92913	0.146806	7.59399	0.181301	7.43668	0.149063	7.25518	0.258615	6.89353	0.0774857	7.59399	0.0950315	1.2615	1.2615	up	0.00540347	1.40683	1.40683	up	1.2615	968	0.624985	1.1152	down	no	0.000196	1.62502	0.615378	down	0.000651	1.45715	0.686272	down
ILMN_2623776	Eps8	6.7929	6.7792	6.97856	7.36856	7.28224	6.90499	6.70283	6.98917	6.79086	7.02723	7.07009	7.05018	7.45333	6.84742	7.37799	7.18526	0.246535	6.85022	0.111355	6.82762	0.146669	7.04866	0.0303026	7.18223	0.283636	6.85022	0.121524	1.26142	1.26142	up	0.0814266	1.28133	1.28133	up	1.26142	969	0.96226	1.01579	down	no	0.089598	1.25877	1.25877	up	0.0733743	1.27864	1.27864	up
ILMN_1222733	Ptpn21	7.94019	7.87158	7.6741	8.15479	8.05754	8.27802	7.61923	7.77271	7.92464	8.84432	8.76674	9.4366	9.11671	9.76141	9.47584	8.16345	0.110493	7.82862	0.138148	7.77219	0.152707	8.80553	0.0548581	9.44764	0.263873	7.82862	0.0653421	1.26123	1.26123	up	0.0217069	1.31154	1.31154	up	1.26123	970	0.89607	1.03989	down	no	3.14e-06	3.07165	3.07165	up	1.74e-06	3.19418	3.19418	up
ILMN_2628066	Pacsin3	6.81125	7.11422	7.11599	7.18595	7.50697	7.38184	7.15523	7.10645	6.80882	7.19162	7.14226	6.53679	6.78587	6.70129	6.86726	7.35825	0.161802	7.01382	0.175433	7.0235	0.187511	7.16694	0.0349025	6.7228	0.141314	7.0235	0.0885794	1.26965	1.26965	up	0.0822623	1.26116	1.26116	up	1.26116	971	0.986865	1.00673	up	no	0.0598457	1.2235	0.817325	down	0.0528943	1.23174	0.811858	down
ILMN_2989955	Bmp1	10.3401	10.1947	10.3038	10.4888	10.6858	10.6679	10.1943	10.1292	10.2737	12.2821	12.2784	11.0257	11.0467	11.3197	10.9919	10.6142	0.108921	10.2795	0.0756905	10.1991	0.0723839	12.2803	0.00259119	11.096	0.150861	10.2795	0.0491502	1.26103	1.26104	up	0.00851504	1.33337	1.33337	up	1.26104	972	0.803053	1.05736	down	no	5.59e-05	1.76107	1.76107	up	1.87e-05	1.8621	1.8621	up
ILMN_2797594	Patz1	7.977	7.89739	7.9679	8.71259	8.37622	8.39412	8.19406	8.23087	8.05436	7.9057	7.66216	7.2182	7.5214	7.38838	7.33422	8.49431	0.18925	7.94743	0.0435752	8.15976	0.093118	7.78393	0.172211	7.36555	0.125838	8.15976	0.00398361	1.46092	1.46092	up	0.0631413	1.26098	1.26098	up	1.26098	973	0.322913	1.15856	up	no	0.000391	1.4968	0.668092	down	3.63e-05	1.73413	0.576657	down
ILMN_2909105	2310047D13Rik	9.37904	9.36047	9.37942	9.71376	9.69663	9.76648	9.40144	9.38822	9.38557	8.91343	8.93809	8.09503	8.19679	8.43432	8.27082	9.72562	0.0364063	9.37297	0.0108296	9.39174	0.00849849	8.92576	0.0174373	8.24924	0.142892	9.39174	0.0239341	1.2769	1.2769	up	0.0221345	1.2604	1.2604	up	1.2604	974	0.963399	1.01309	up	no	3.03e-06	2.1791	0.458904	down	1.74e-06	2.20764	0.452973	down
ILMN_2756716	Nup160	10.4141	10.2128	10.7768	10.762	10.6246	11.1347	10.4075	10.2708	10.8419	8.98107	8.91868	8.4042	8.7315	8.55817	8.79055	10.8404	0.26396	10.4679	0.285815	10.5067	0.298198	8.94988	0.0441171	8.6211	0.17503	10.5067	0.166316	1.29459	1.29459	up	0.20352	1.26022	1.26022	up	1.26022	975	0.955038	1.02728	up	no	1.23e-06	3.59705	0.278006	down	7.75e-07	3.69516	0.270625	down
ILMN_2697174	AI481500	9.69301	9.77427	9.63751	9.80144	10.0837	10.2205	9.5524	9.40604	9.82154	8.55046	8.71046	8.51694	8.52813	8.81382	8.87803	10.0352	0.213675	9.7016	0.0687839	9.59333	0.210754	8.63046	0.11314	8.68423	0.188596	9.7016	0.091729	1.26015	1.26015	up	0.0309172	1.35835	1.35836	up	1.26015	976	0.770902	1.07793	down	no	1.99e-05	2.02422	0.494017	down	0.000117	1.87787	0.532519	down
ILMN_1248947	Mal	6.56688	6.76897	6.80194	7.25101	7.44046	6.86543	6.64838	6.80361	7.10462	9.16735	9.28947	7.65667	7.53086	8.72114	7.60118	7.18564	0.293036	6.7126	0.127268	6.85221	0.231971	9.22841	0.0863512	7.87746	0.564805	6.85221	0.0382194	1.38803	1.38803	up	0.181375	1.26001	1.26001	up	1.26001	977	0.700583	1.10161	up	no	0.00258063	2.24213	2.24213	up	0.00599628	2.03532	2.03532	up
ILMN_2721724	Dpp9	8.39174	7.60202	8.16149	8.63022	8.50398	8.67042	8.15055	8.5632	8.0906	7.85628	8.26263	7.58628	7.81084	8.20053	7.83429	8.60154	0.0868496	8.05175	0.406139	8.26812	0.257299	8.05946	0.287339	7.85798	0.254258	8.26812	0.0399671	1.46388	1.46388	up	0.098688	1.26	1.26	up	1.26	978	0.666454	1.16181	up	no	0.452144	1.14374	0.874321	down	0.0508873	1.32881	0.752554	down
ILMN_2624622	Akap12	10.1939	9.93504	10.1631	10.5609	10.4132	10.6195	10.2523	9.96923	10.3723	9.1042	8.86266	8.81511	8.43801	9.27022	8.8946	10.5312	0.106293	10.0973	0.141404	10.1979	0.206944	8.98343	0.170796	8.85449	0.341294	10.1979	0.0165703	1.35081	1.35081	up	0.0754211	1.25984	1.25984	up	1.25984	979	0.801172	1.07221	up	no	9.42e-05	2.36667	0.422535	down	5.33e-05	2.53756	0.394078	down
ILMN_3086192	Ybx2	6.93639	7.03276	6.92114	7.28949	7.45376	7.14625	6.90379	6.86293	7.04969	7.7454	7.90663	7.09573	7.12185	7.21925	6.95241	7.2965	0.153879	6.96343	0.0605194	6.9388	0.0981824	7.82602	0.114011	7.09731	0.110258	6.96343	0.0618411	1.25969	1.25969	up	0.0358507	1.28138	1.28138	up	1.25969	980	0.954367	1.01722	down	no	0.2792	1.09724	1.09724	up	0.212245	1.11613	1.11613	up
ILMN_2451202	Tlx2	6.90418	6.81713	6.68544	7.14178	7.23945	7.02432	6.46401	6.7199	6.93935	6.45877	6.56464	6.50337	6.55962	6.80795	6.57407	7.13518	0.107713	6.80225	0.110127	6.70776	0.237899	6.51171	0.0748595	6.61125	0.134633	6.80225	0.0575848	1.25957	1.25957	up	0.0254892	1.34484	1.34483	up	1.25957	981	0.821623	1.06769	down	no	0.162985	1.14155	0.875999	down	0.582327	1.06918	0.935297	down
ILMN_2987161	Cnot3	10.0918	9.85027	9.78219	10.3127	10.0892	10.3201	9.90595	9.86214	9.2956	9.5824	9.42776	9.06471	9.07359	9.25489	9.12791	10.2407	0.1312	9.90807	0.162675	9.6879	0.340442	9.50508	0.109351	9.13028	0.0876486	9.90807	0.0835832	1.25929	1.25929	up	0.0145425	1.46692	1.46691	up	1.25929	982	0.573804	1.16487	down	no	7.54e-05	1.71451	0.583258	down	0.00685794	1.47184	0.679422	down
ILMN_2727857	Kcna2	6.58428	6.47103	6.48013	6.918	6.84942	6.90437	6.47696	6.7512	6.44643	7.07272	7.101	6.89112	6.95604	6.68692	6.82727	6.8906	0.0363058	6.51181	0.0629207	6.5582	0.16784	7.08686	0.0199968	6.84034	0.114997	6.5582	0.0176872	1.30025	1.30024	up	0.0491214	1.25911	1.2591	up	1.2591	983	0.913482	1.03267	up	no	0.0142075	1.25573	1.25573	up	0.0500024	1.216	1.216	up
ILMN_3127066	Mark2	8.07228	7.58894	7.92329	8.05267	8.01596	8.51277	7.69313	7.87593	7.75421	8.81278	8.82905	8.90139	8.67712	9.05903	8.76033	8.1938	0.276842	7.86151	0.247522	7.77442	0.0930646	8.82091	0.0115075	8.84947	0.167594	7.86151	0.213648	1.25901	1.25901	up	0.0388399	1.33735	1.33735	up	1.25901	984	0.838297	1.06222	down	no	9.48e-05	1.98338	1.98338	up	6.86e-06	2.10679	2.10679	up
ILMN_2815594	B230317C12Rik	7.46773	7.63907	7.70797	7.83399	8.06267	7.9128	7.46838	7.50064	7.47648	8.68631	8.78092	8.81745	8.80109	8.34085	8.61582	7.93649	0.116167	7.60492	0.123705	7.48183	0.0167818	8.73361	0.0669015	8.6438	0.221704	7.60492	0.0651293	1.25838	1.25838	up	0.00383461	1.37045	1.37045	up	1.25838	985	0.664079	1.08906	down	no	4.41e-05	2.05463	2.05463	up	8.22e-06	2.23762	2.23763	up
ILMN_2674575	Mmd	11.1058	11.0931	11.1658	11.5065	11.431	11.4217	11.0168	10.9898	11.265	10.7102	10.8048	10.5078	10.2737	10.2695	10.4167	11.4531	0.0464751	11.1216	0.0388206	11.0905	0.151717	10.7575	0.0668739	10.3669	0.116192	11.1216	0.0359147	1.25832	1.25832	up	0.0269661	1.28568	1.28568	up	1.25832	986	0.942872	1.02175	down	no	4.47e-05	1.68721	0.592694	down	0.000122	1.6513	0.605584	down
ILMN_2735308	Slc39a5	6.54138	6.60303	6.61556	6.94836	6.89196	6.93438	6.74115	6.45549	6.58368	7.05773	6.96103	7.01748	7.00782	6.82098	6.91968	6.9249	0.0293724	6.58665	0.0397072	6.59344	0.143079	7.00938	0.0683834	6.94149	0.0916029	6.59344	0.0312529	1.26422	1.26422	up	0.0413455	1.25829	1.25829	up	1.25829	987	0.989127	1.00471	up	no	0.00638214	1.27884	1.27884	up	0.0124864	1.27284	1.27284	up
ILMN_1260383	Mdn1	9.62017	9.56675	9.66202	9.82961	9.95875	10.3301	9.79362	9.61548	9.716	8.63109	8.34252	8.39801	8.5305	8.93671	8.60204	10.0395	0.259851	9.61631	0.0477519	9.70837	0.0893148	8.4868	0.204049	8.61682	0.229404	9.70837	0.0418318	1.34088	1.34088	up	0.103618	1.258	1.258	up	1.258	988	0.769407	1.06589	up	no	4.8e-05	1.9993	0.500174	down	2.01e-05	2.13103	0.469257	down
ILMN_1257393	Per3	6.91988	6.75866	6.84412	7.01428	7.13739	7.36822	6.661	6.91772	6.94822	7.52701	7.07861	7.01175	7.40685	6.59779	7.12926	7.1733	0.179682	6.84089	0.080657	6.84231	0.157763	7.30281	0.317071	7.03641	0.336075	6.84231	0.0772492	1.25912	1.25912	up	0.0813959	1.25787	1.25787	up	1.25787	989	0.996753	1.00099	up	no	0.36843	1.14514	1.14514	up	0.390479	1.14401	1.14401	up
ILMN_1237140	Sf3b3	11.127	10.9036	11.1848	11.714	11.6614	11.7744	11.4461	11.5157	11.1961	10.4538	10.4806	10.0628	10.4671	10.4025	10.3421	11.7166	0.0565715	11.0718	0.148512	11.386	0.168064	10.4672	0.0189837	10.3186	0.178026	11.386	0.000659	1.56351	1.56351	up	0.0526511	1.25752	1.25752	up	1.25752	990	0.179707	1.24333	up	no	0.000295	1.68549	0.593298	down	1.73e-05	2.09562	0.477185	down
ILMN_2664762	Htr1a	6.4009	6.61768	6.50639	7.06745	6.92114	7.09438	6.67891	6.74663	6.6662	6.64176	6.53366	6.68442	6.64948	6.51621	7.05773	7.02766	0.0932208	6.50832	0.108402	6.69725	0.0432389	6.58771	0.0764361	6.72696	0.232121	6.69725	0.00334018	1.43329	1.43329	up	0.0317863	1.25737	1.25737	up	1.25737	991	0.4162	1.13992	up	no	0.202565	1.16364	1.16364	up	0.879406	1.02081	1.02081	up
ILMN_2991339	Zfp646	7.24308	7.14813	7.34222	7.4917	7.43202	7.80044	7.24999	7.36188	7.01095	7.08808	7.14717	6.88041	7.24487	7.21235	7.01428	7.57472	0.197742	7.24448	0.0970559	7.2076	0.179262	7.11762	0.0417854	7.08798	0.171849	7.24448	0.0926832	1.25723	1.25723	up	0.0620399	1.28977	1.28977	up	1.25723	992	0.937696	1.02589	down	no	0.288568	1.11458	0.897198	down	0.472014	1.08645	0.920425	down
ILMN_2755888	Crb3	6.35512	6.75527	6.7591	6.98804	7.15235	6.85041	6.65032	6.57524	6.77573	6.8876	6.85408	7.15123	6.85344	6.83735	6.95936	6.99693	0.151165	6.62317	0.232139	6.6671	0.101292	6.87084	0.0236999	6.95034	0.144445	6.6671	0.0821359	1.29573	1.29573	up	0.0548255	1.25687	1.25687	up	1.25687	993	0.931054	1.03092	up	no	0.0552618	1.25456	1.25456	up	0.0429517	1.21693	1.21693	up
ILMN_2643057	1810073E21Rik	7.96118	7.88235	8.01466	8.30372	8.3389	8.28819	7.89933	8.11616	7.92734	9.16003	9.25104	9.50382	9.22642	9.48776	9.23259	8.31027	0.0259834	7.95273	0.0665577	7.98095	0.117935	9.20554	0.064358	9.36265	0.153902	7.98095	0.0248791	1.28124	1.28124	up	0.0362064	1.25642	1.25642	up	1.25642	994	0.947654	1.01975	up	no	7.67e-07	2.65721	2.65722	up	8.39e-07	2.60575	2.60575	up
ILMN_2732695	Dscr1l2	9.35897	9.38321	9.41842	9.67673	9.75834	9.9026	9.51534	9.36164	9.47309	10.8906	10.9964	10.5774	10.3333	10.476	10.3511	9.77922	0.114375	9.38687	0.0298948	9.45002	0.0794049	10.9435	0.0748197	10.4344	0.114517	9.45002	0.0187569	1.31253	1.31253	up	0.0409113	1.25632	1.25632	up	1.25632	995	0.851434	1.04475	up	no	3.17e-06	2.06705	2.06705	up	4.68e-06	1.97851	1.97851	up
ILMN_2612206	Cdc20	11.4281	11.1914	11.3797	11.5375	11.7451	11.7037	11.269	11.3315	11.2375	6.7346	7.05906	6.70964	6.79874	8.04079	6.92585	11.6621	0.109882	11.333	0.125065	11.2793	0.0478374	6.89683	0.22943	7.11876	0.621058	11.333	0.0659367	1.2562	1.2562	up	0.0138872	1.30383	1.30383	up	1.2562	996	0.88932	1.03792	down	no	2.89e-07	18.5621	0.0538732	down	1.76e-07	17.8839	0.0559162	down
ILMN_1212717	Tgif	7.52842	7.6832	7.67836	7.85077	8.04052	7.98544	7.5922	7.48576	7.40779	7.06632	6.7921	6.7437	6.87493	6.59511	6.97967	7.95891	0.0976176	7.62999	0.087998	7.49525	0.0925715	6.92921	0.193901	6.79835	0.166367	7.62999	0.0528286	1.25607	1.25607	up	0.0038454	1.37903	1.37903	up	1.25607	997	0.622148	1.09789	down	no	7.02e-05	1.77971	0.56189	down	0.000212	1.62102	0.616896	down
ILMN_2752994	Fbxo32	6.64567	6.71481	6.77121	7.0063	7.03142	7.08018	6.51001	6.67132	6.22829	7.45784	7.42948	6.92603	7.09141	6.73873	7.04849	7.0393	0.037565	6.71056	0.0628779	6.46988	0.224229	7.44366	0.0200514	6.95117	0.158009	6.71056	0.0392763	1.25592	1.25592	up	0.00212049	1.48393	1.48393	up	1.25592	998	0.364528	1.18155	down	no	0.0852797	1.18149	1.18149	up	0.00789966	1.39599	1.39599	up
ILMN_3136205	Acsl4	7.45959	7.07286	7.35388	7.8883	7.82452	8.05978	7.67746	7.4366	7.67298	7.56806	7.58158	8.69515	9.33376	8.58313	9.31171	7.9242	0.121671	7.29544	0.199876	7.59568	0.137784	7.57482	0.00956051	8.98094	0.397415	7.59568	0.00219181	1.54623	1.54623	up	0.056645	1.25573	1.25573	up	1.25573	999	0.227649	1.23134	up	no	2.67e-05	3.2165	3.2165	up	7.07e-05	2.61219	2.61219	up
ILMN_2886896	4632417N05Rik	6.73654	6.74357	6.52428	6.99979	6.933	7.19464	6.74354	6.82212	6.57646	8.02759	7.75102	7.18545	7.01799	7.04863	7.09379	7.04247	0.135944	6.66813	0.12463	6.71404	0.125458	7.88931	0.195571	7.08646	0.0729661	6.71404	0.0403634	1.29625	1.29625	up	0.0572289	1.25565	1.25565	up	1.25565	1000	0.914424	1.03234	up	no	0.00345017	1.33638	1.33638	up	0.00604161	1.29452	1.29453	up
ILMN_2709787	D130059P03Rik	8.31169	7.73334	7.86476	8.24584	8.42613	8.63236	7.94963	8.13115	8.23826	8.07416	8.02287	8.15029	8.06323	8.43747	8.36164	8.43478	0.193403	7.96993	0.303177	8.10634	0.145903	8.04852	0.0362689	8.25316	0.175495	8.10634	0.0579982	1.38017	1.38017	up	0.0857637	1.25565	1.25565	up	1.25565	1001	0.759581	1.09917	up	no	0.149666	1.21692	1.21692	up	0.350136	1.10712	1.10712	up
ILMN_2959729	Arhgap20	7.03641	6.99492	7.10886	7.4366	7.26972	7.43495	7.2106	7.05335	6.8922	7.41298	7.348	7.10322	6.82094	7.12981	7.09234	7.38042	0.095876	7.04673	0.0576623	7.05205	0.159203	7.38049	0.045953	7.03658	0.144617	7.05205	0.0439904	1.26023	1.26023	up	0.0576301	1.25559	1.25559	up	1.25559	1002	0.991063	1.00369	up	no	0.951202	1.00706	0.992988	down	0.932473	1.01078	0.989333	down
ILMN_2832608	Fvt1	7.08779	7.46503	7.44853	7.66626	7.7853	7.74883	7.45403	7.51179	7.25046	8.77118	8.26406	7.87933	8.65218	8.12708	8.23858	7.73346	0.0609887	7.33378	0.213193	7.40543	0.137279	8.51762	0.358587	8.22429	0.322357	7.40543	0.0390958	1.31921	1.31921	up	0.0450292	1.2553	1.2553	up	1.2553	1003	0.87416	1.05091	up	no	0.00120077	1.85383	1.85383	up	0.00118704	1.76402	1.76402	up
ILMN_2908485	Ap1s3	6.94252	6.91161	6.90238	7.22465	7.34478	7.17108	6.64366	6.83823	7.0111	7.34502	7.13371	7.33835	6.8526	7.15925	6.97889	7.24684	0.0889502	6.91884	0.0210257	6.831	0.183823	7.23936	0.149416	7.08227	0.212085	6.91884	0.0430268	1.25527	1.25527	up	0.0171133	1.33408	1.33408	up	1.25527	1004	0.808362	1.06278	down	no	0.297821	1.11995	1.11995	up	0.150737	1.19026	1.19026	up
ILMN_2668696	Il13ra1	6.99818	7.14098	7.21418	7.4035	7.40685	7.52623	7.01197	7.21326	7.00336	8.59341	8.51086	7.9128	8.07228	7.53762	8.14645	7.44553	0.0699082	7.11778	0.109854	7.0762	0.11878	8.55213	0.0583681	7.91729	0.271236	7.11778	0.053355	1.25505	1.25505	up	0.0201753	1.29175	1.29175	up	1.25505	1005	0.921975	1.02924	down	no	0.000697	1.7405	1.7405	up	0.000395	1.7914	1.7914	up
ILMN_1237664	4930504E06Rik	10.233	10.1368	10.1519	10.4775	10.5734	10.4534	10.0433	10.2046	9.98386	10.8569	11.225	11.2958	11.4755	11.5765	11.4584	10.5014	0.0635039	10.1739	0.0517509	10.0773	0.114222	11.0409	0.260293	11.4516	0.116185	10.1739	0.0414548	1.25486	1.25486	up	0.00727838	1.34181	1.34181	up	1.25486	1006	0.761818	1.06929	down	no	7.59e-07	2.42443	2.42443	up	4.38e-07	2.59243	2.59243	up
ILMN_1229726	Fibcd1	7.2211	7.07321	7.16503	7.99026	7.95097	7.98293	7.70596	7.35796	7.87803	6.83255	6.4636	6.57777	6.53589	6.84426	6.60834	7.97472	0.0208918	7.15311	0.0746607	7.64732	0.264948	6.64808	0.260888	6.64156	0.138352	7.64732	2.84e-05	1.76738	1.76738	up	0.102162	1.25475	1.25475	up	1.25475	1007	0.0357611	1.40855	up	yes	0.00140913	1.42558	0.70147	down	5.41e-05	2.00799	0.49801	down
ILMN_2881681	Tnrc6c	9.49636	9.17151	9.05829	9.34366	9.6077	9.75622	9.10976	9.24134	9.09955	9.9117	10.1598	10.4648	9.97785	10.4473	10.2766	9.56919	0.208958	9.24205	0.227396	9.15022	0.0790771	10.0357	0.175406	10.2916	0.225753	9.24205	0.164257	1.25452	1.25452	up	0.0198045	1.33698	1.33698	up	1.25452	1008	0.81918	1.06573	down	no	0.000104	2.0699	2.0699	up	1.24e-05	2.20595	2.20595	up
ILMN_1250865	Golga5	8.42649	8.21159	8.56256	8.7964	8.66877	9.06896	8.55667	8.48541	8.51127	9.47403	9.60041	9.07434	9.06234	8.97107	9.20255	8.84471	0.204425	8.40021	0.176954	8.51779	0.0360751	9.53722	0.0893624	9.07757	0.0952276	8.51779	0.0343226	1.36084	1.36084	up	0.0686172	1.25433	1.25433	up	1.25433	1009	0.718486	1.08491	up	no	0.000284	1.59921	1.59921	up	0.000233	1.47405	1.47405	up
ILMN_2625991	Akr7a5	9.01743	9.20255	8.75827	9.20828	9.24083	9.50892	8.95626	8.96026	8.62987	8.85492	8.91552	8.94386	9.26154	8.51449	8.87412	9.31934	0.164982	8.99275	0.223164	8.8488	0.189605	8.88522	0.0428521	8.8985	0.306546	8.99275	0.138858	1.25405	1.25405	up	0.0122451	1.38563	1.38563	up	1.25405	1010	0.709628	1.10493	down	no	0.69305	1.06751	0.936761	down	0.841902	1.03506	1.03506	up
ILMN_2965093	Cryz	8.19224	7.98337	8.48628	8.80198	8.75755	8.50164	8.41596	8.38888	8.27766	8.24784	8.58576	8.07624	8.57316	8.10177	8.50901	8.68705	0.162106	8.22063	0.252654	8.36083	0.0732878	8.4168	0.238945	8.31505	0.26253	8.36083	0.0347273	1.38168	1.38168	up	0.0561674	1.25373	1.25373	up	1.25373	1011	0.697546	1.10206	up	no	0.676254	1.06763	1.06763	up	0.825384	1.03225	0.968762	down
ILMN_2694022	BC050092	7.01822	7.0435	7.00746	7.5281	7.29355	7.22561	6.91462	6.81487	6.91871	6.66072	6.76127	6.38306	6.59502	6.55622	6.72161	7.34908	0.158706	7.02306	0.0185016	6.88273	0.0588073	6.711	0.0710989	6.56398	0.139764	7.02306	0.0658143	1.25355	1.25355	up	0.00523936	1.38161	1.38161	up	1.25355	1012	0.565295	1.10216	down	no	0.00242441	1.37467	0.727448	down	0.0196916	1.24725	0.801763	down
ILMN_2626389	D7Ertd156e	9.78219	9.05577	9.52293	9.82622	9.65674	10.2072	9.75678	9.55411	9.40604	10.6798	10.9601	10.8643	10.9446	11.0087	11.2337	9.89672	0.281928	9.45363	0.368135	9.57231	0.176078	10.82	0.198205	11.0128	0.158633	9.57231	0.139074	1.35952	1.35952	up	0.160286	1.25216	1.25216	up	1.25216	1013	0.825579	1.08574	up	no	1.13e-05	2.94689	2.94689	up	1.2e-06	2.71418	2.71418	up
ILMN_3148175	4933435A13Rik	8.72449	8.44773	8.83574	8.99515	9.04192	8.94386	8.72543	8.33591	8.40667	7.98714	8.19341	7.45553	7.79142	7.76057	7.52094	8.99364	0.0490463	8.66932	0.199799	8.48934	0.207504	8.09028	0.145854	7.63212	0.168741	8.66932	0.090986	1.25208	1.25208	up	0.00473344	1.41844	1.41844	up	1.25208	1014	0.601551	1.13287	down	no	3.74e-05	2.05225	0.487271	down	0.000134	1.81155	0.552015	down
ILMN_2760593	D030051N19Rik	8.61608	8.18061	8.11661	8.77569	8.32763	9.00619	8.56801	8.27802	8.29296	9.05494	9.14287	8.73303	8.85126	8.9598	8.85912	8.70317	0.345044	8.30443	0.271783	8.37966	0.163282	9.09891	0.0621731	8.8508	0.0927722	8.37966	0.173315	1.31835	1.31835	up	0.206552	1.25137	1.25137	up	1.25137	1015	0.883426	1.05353	up	no	0.00421062	1.46041	1.46041	up	0.00244356	1.38621	1.38621	up
ILMN_2911307	Gm347	9.33835	9.41379	9.52235	9.84979	9.9293	9.94262	9.56124	9.61436	9.57665	10.4423	10.4697	9.51279	9.64872	9.47128	9.65946	9.90723	0.0501961	9.42483	0.0924938	9.58408	0.0273307	10.456	0.0193974	9.57306	0.095185	9.58408	0.00414157	1.39707	1.39707	up	0.0290659	1.25106	1.25106	up	1.25106	1016	0.509929	1.11671	up	no	0.230416	1.10821	1.10821	up	0.9387	1.00767	0.992389	down
ILMN_1230912	Phf6	10.4954	10.5192	10.7399	11.2006	10.9919	11.385	10.8478	10.9048	10.8558	9.0752	8.61686	8.51449	9.11848	8.19574	8.96852	11.1925	0.196696	10.5848	0.134799	10.8695	0.0308515	8.84603	0.324098	8.69931	0.422659	10.8695	0.00305864	1.52382	1.52382	up	0.0682995	1.25094	1.25094	up	1.25094	1017	0.161739	1.21814	up	no	1.23e-05	3.69481	0.27065	down	2.19e-06	4.50079	0.222183	down
ILMN_2685569	4933435A13Rik	8.10693	8.49357	8.71013	8.66729	8.76375	8.84769	8.45599	8.38978	8.22904	7.15764	7.01656	6.60195	7.18478	7.03664	6.96204	8.75958	0.0902724	8.43688	0.305569	8.35827	0.116711	7.0871	0.0997638	6.94635	0.24756	8.43688	0.180773	1.25067	1.25067	up	0.0126092	1.32071	1.32071	up	1.25067	1018	0.880516	1.056	down	no	1.96e-05	2.80992	0.355882	down	4.14e-06	2.66091	0.375811	down
ILMN_2655944	Bub3	8.8494	8.64869	8.89782	9.33028	9.58039	9.34543	9.2102	9.26358	8.81427	8.38549	8.23087	7.94903	7.95829	8.28324	8.27065	9.4187	0.140231	8.79864	0.132094	9.09602	0.245456	8.30818	0.109336	8.1153	0.186755	9.09602	0.00142088	1.53695	1.53695	up	0.120987	1.25066	1.25066	up	1.25066	1019	0.27434	1.22891	up	no	0.000601	1.60585	0.622725	down	9.3e-05	1.97344	0.506729	down
ILMN_1218037	Tmie	6.40678	6.73906	6.56277	6.83525	7.2057	7.04044	6.54843	6.74624	6.81921	8.28393	8.49159	11.4005	11.1479	11.0153	11.4985	7.02713	0.185584	6.56954	0.166245	6.70463	0.140102	8.38776	0.146841	11.2655	0.222814	6.70463	0.0241031	1.37325	1.37325	up	0.0867086	1.2505	1.2505	up	1.2505	1020	0.681316	1.09816	up	no	6.92e-10	25.9203	25.9203	up	3.33e-10	23.6033	23.6033	up
ILMN_2622804	Sh3bgrl2	7.58254	7.41944	7.71622	7.92654	7.66111	8.09696	7.38378	7.32835	7.6322	8.22476	7.94778	6.97028	7.58224	7.03381	7.09189	7.89487	0.219642	7.57273	0.148636	7.44811	0.161813	8.08627	0.195856	7.16955	0.27957	7.57273	0.135158	1.25018	1.25018	up	0.021729	1.36298	1.36298	up	1.25018	1021	0.720425	1.09022	down	no	0.0462041	1.32242	0.756191	down	0.157797	1.21298	0.824415	down
ILMN_2656031	Grasp	6.76466	6.92362	6.90347	7.20774	7.05906	7.30027	6.94413	6.91827	6.73843	6.61282	6.50512	6.74781	7.30985	6.78783	7.05026	7.18902	0.121688	6.86392	0.0865473	6.86694	0.11204	6.55897	0.076153	6.97394	0.261045	6.86694	0.0622236	1.25276	1.25276	up	0.0549238	1.25013	1.25013	up	1.25013	1022	0.994309	1.0021	up	no	0.559992	1.07924	1.07924	up	0.581729	1.07698	1.07698	up
ILMN_1252195	Arf3	9.37387	9.10372	9.30923	9.98423	9.93604	10.1227	9.68392	9.73465	9.65848	10.005	9.85816	11.1241	11.164	10.4948	11.3797	10.0143	0.0969247	9.26227	0.141064	9.69235	0.0387787	9.93159	0.103841	11.0406	0.380832	9.69235	0.000197	1.6842	1.6842	up	0.0372594	1.25005	1.25005	up	1.25005	1023	0.0243636	1.34731	up	yes	1.07e-05	3.43038	3.43038	up	5.29e-05	2.5461	2.5461	up
ILMN_1257051	Glt25d2	6.65186	6.9538	6.48633	7.08229	7.01799	7.64717	6.83111	7.00804	6.94383	11.3358	10.9864	9.79758	10.1343	10.0188	10.4132	7.24915	0.346191	6.69733	0.237031	6.92766	0.0895663	11.1611	0.247048	10.091	0.256249	6.92766	0.0404204	1.46593	1.46593	up	0.187433	1.24962	1.24962	up	1.24962	1024	0.42025	1.17311	up	no	1.98e-08	10.5096	10.5096	up	6.84e-09	8.95878	8.95878	up
ILMN_2779913	Lnx2	8.01158	7.88032	7.8748	8.2068	8.15367	8.50788	7.79277	7.95918	8.1551	8.1673	8.35678	10.2128	10.4975	10.202	10.4599	8.28945	0.191023	7.92223	0.0774286	7.96902	0.181365	8.26204	0.133985	10.343	0.157435	7.96902	0.0523769	1.28987	1.28987	up	0.109956	1.2487	1.2487	up	1.2487	1025	0.915898	1.03296	up	no	1.39e-08	5.35473	5.35473	up	2.28e-08	5.18385	5.18385	up
ILMN_1239527	Rnf138	7.00829	7.85175	7.38691	7.61686	7.77048	7.84608	7.53165	7.40461	7.33612	6.80662	7.03801	6.9387	6.73887	6.62889	6.66097	7.74447	0.116803	7.41565	0.422466	7.42412	0.0992155	6.92231	0.163619	6.74186	0.139114	7.42412	0.286466	1.25599	1.25599	up	0.0522259	1.24863	1.24863	up	1.24863	1026	0.990683	1.00589	up	no	0.00765002	1.59526	0.626857	down	0.00016	1.60466	0.623185	down
ILMN_2687324	Col27a1	7.05935	6.89759	7.00116	7.32454	7.21389	7.37718	6.78192	6.87819	6.74629	10.2143	10.0855	8.35015	9.04493	8.35882	8.85093	7.3052	0.0833419	6.98604	0.0819373	6.80213	0.0682346	10.1499	0.0910513	8.65121	0.351679	6.98604	0.0561126	1.24761	1.24761	up	0.00150931	1.41723	1.41723	up	1.24761	1027	0.426748	1.13595	down	no	9.21e-06	3.17152	3.17152	up	2.6e-06	3.60269	3.60269	up
ILMN_2877165	Sgpp1	8.72995	8.37163	8.37406	8.92709	8.63945	8.86565	8.63476	8.26874	8.45639	11.1726	11.5479	11.1307	11.1024	11.1479	11.2444	8.81073	0.151484	8.49188	0.206179	8.4533	0.183027	11.3603	0.265327	11.1564	0.0616314	8.49188	0.132816	1.24734	1.24733	up	0.0561564	1.28115	1.28115	up	1.24733	1028	0.941657	1.02711	down	no	8.61e-09	6.33999	6.33999	up	2.9e-09	6.51184	6.51184	up
ILMN_2918907	Mcc	8.7708	8.72013	8.7747	9.00619	9.13474	9.08034	8.69737	8.55931	8.43942	9.6671	9.80915	7.85948	8.45181	7.68767	8.19483	9.07375	0.0645275	8.75521	0.0304456	8.56536	0.129085	9.73813	0.100443	8.04845	0.341567	8.75521	0.0457819	1.24707	1.24707	up	0.00199416	1.42246	1.42246	up	1.24707	1029	0.42609	1.14064	down	no	0.00390061	1.63214	0.612693	down	0.0237446	1.43089	0.698864	down
ILMN_1254253	Aof2	11.9206	12.2034	12.1049	12.3729	12.6099	12.6309	12.1868	12.1516	12.3202	11.427	11.3375	11.2452	11.5818	11.7719	11.5735	12.5379	0.143287	12.0763	0.143569	12.2195	0.0889442	11.3823	0.0632981	11.5431	0.218723	12.2195	0.0143719	1.37707	1.37707	up	0.0594331	1.24693	1.24693	up	1.24693	1030	0.619767	1.10438	up	no	0.00549658	1.4471	0.691038	down	0.00068	1.59814	0.625727	down
ILMN_2490252	Spred1	9.70875	9.99205	9.6935	9.94758	10.0855	10.315	9.45734	9.49116	9.52342	10.2989	9.95176	10.0958	9.87504	10.0628	9.93864	10.116	0.185593	9.7981	0.168137	9.49064	0.033042	10.1253	0.245458	9.99308	0.103784	9.7981	0.129982	1.24653	1.24653	up	0.000537	1.54262	1.54262	up	1.24653	1031	0.14753	1.23753	down	no	0.165431	1.1447	1.1447	up	0.000597	1.4166	1.4166	up
[truncated: 24,666 more rows]
[truncated: 17 more columns]
